# Supplementary material for: Circulating Concentrations of Vitamin B6 and Kidney Cancer Prognosis: A Prospective Case-Cohort Study
Source: PLoS One. 2015 Oct 27;10(10):e0140677. doi: 10.1371/journal.pone.0140677 (PMC4623509; doi:10.1371/journal.pone.0140677)
Supplement: S1 File — (CSV) [file pone.0140677.s005.csv]

id	plp_d	subcohort	forced_in	sex	ageint	bmi_current	smoke_qty_day	smoke_dur	smoke_status	alcohol_dur	alc_day	alcohol_status	country	diabete	kidneychronic	othercancer	kidneycancer	hypertension	renalfailure	histotype	grade	stage_imputed	ptumorsize	vitalstatus	relapse	age_recruitment	cause_death	b6_log2	b6_q4	any_second_trt	t_to_endfup_days	t_to_relapse_days
1	109.52	1		1	57.5	23.7	20	30	1	32	3.6	2	2	2	2			2	2	1	1	1	15	0	0	57.40726		6.775051	4 [49.4,467.5]	0	1290
2	46.68	1		1	46.8	28.7	20	30	2	0	0	0	2	2	2			2	2	9		1		0	0	46.74059		5.544733	3 [32.7,49.4)	0	255
3	20.86	1		1	67.5	25.8	0	0	0	47	15.9	2	1	2	2			2	2	2	2	2		0	0	67.54826		4.382667	2 [19.8,32.7)	0	56
4	15.26	1		1	71.3	26.3	0	0	0	0	0	0	3	2	2			2	2	1	3	1	30	0	9	71.25804		3.931683	1 [2.6,19.8)	0	504
5	25.53	0		1	61.9	28.4	15.3	15	1	18	26.8	1	1	2	2	2	2	2	2	1	3	4	150	1	1	61.91376	1	4.674122	2 [19.8,32.7)	1	291	70
6	14.83	1		1	60.8	26	20	40	2	0	0	0	2	2				1		1	3	2	120	0	0	60.75565		3.890447	1 [2.6,19.8)	0	1128
7	16.48	1		2	59.2	37.9	0	0	0	0	0	0	1	2	2	2	2	1	2	1	1	1	13	0	0	59.16222		4.042645	1 [2.6,19.8)	0	945
8	37	0		1	65.2	28.4	10	45	2	0	0	0	1	2	2			2	2	1	2	3	50	1	0	65.2512	5	5.209454	3 [32.7,49.4)	0	119
9	20.3	1		2	75.4	20.7	0	0	0	0	0	0	1	2	2			2	2	1	2	3	120	1	0	75.41684	1	4.343408	2 [19.8,32.7)	0	834
10	28.35	1		1	51.5	28.7	0	0	0	0	0	0	2	2				2		1		2		0	0	51.46886		4.825277	2 [19.8,32.7)	0	1386
11	77.83	1		2	51.3	28.4	0	0	0	0	0	0	1	2	2			2	2	1	2	1		0	0	51.30458		6.282255	4 [49.4,467.5]	0	1149
12	35.68	0		1	75.7	27	13.9	53	1	50	10.7	1	1	1	2	2	2	2	2	3		2	75	1	0	75.66599	2	5.157044	3 [32.7,49.4)	0	217
13	27.15	1		2	57.3	28.3	0	0	0	0	0	0	1	2	2			1	2	1	2	1		0	0	57.27036		4.76288	2 [19.8,32.7)	0	541
14	17.35	1		1	57.3	28.7	40	40	2	40	65.9	2	1	2	2			1	2	1	3	4		1		57.28405	1	4.116864	1 [2.6,19.8)	1	344
15	60.15	1		2	68.4	27	20	48	2	0	0	0	1	2	2			1	2	1	1	1	16	0	0	68.3614		5.910493	4 [49.4,467.5]	0	1754
16	65.9	1		1	57.2	26.5	10	15	1	37	38	2	1	2	2	2	2	2	2	1	1	1	16	0	0	57.18549		6.042207	4 [49.4,467.5]	0	1076
17	48.03	1		1	59.3	31	37.3	30	1	39	65.3	2	1	2	2			1	2	1	1	1		0	0	59.25531		5.585864	3 [32.7,49.4)	0	1366
18	46.8	1		1	74.1	31.1	10	20	1	0	0	0	1	1	1			1	2	1	3	4		0	0	74.11636		5.548437	3 [32.7,49.4)	0	875
19	9.38	1		1	56	21	20	32	2	0	0	0	2	2				2		1	2	3	100	1	0	55.90965	1	3.229588	1 [2.6,19.8)	1	525
20	21.19	1		1	53.7	25.1	20	35	2	35	28.6	2	2	2				1		1		4		1		53.65366	1	4.405312	2 [19.8,32.7)	1	1095
21	83.13	1		2	53.9	28.8	12.9	25	1	24	14.3	2	1	2	2			2	2	1	2	2		0	0	53.94661		6.377297	4 [49.4,467.5]	0	1388
22	7.89	1		2	70.1	30.1	0	0	0	0	0	0	1	1	2			1	2	1	2	1		0	0	70.11636		2.980025	1 [2.6,19.8)	0	1270
23	27.07		1	1	73.7	33.6	13.9	18	1			9	1	2	2	2	2	1	2	1	3	4	90	1	1	73.67557	1	4.758623	2 [19.8,32.7)	1	414	107
24	36.93	1		1	57.9	27.5	18.5	41	2	40	54.4	2	1	2	2			1	2	1	1	1		0	0	57.89185		5.206721	3 [32.7,49.4)	0	790
25	32.35	1		1	67.5	30.1	10	4	1	47	22.3	2	1	1	2			1	2	1	1	1	34	0	0	67.48528		5.015694	2 [19.8,32.7)	0	919
26	21.44	1		2	58.3	36.1	10	16	1	0	0	0	2	2				1		1		1		0	0	58.29979		4.422233	2 [19.8,32.7)	0	1877
27	102.99	0		1	76.7	30.4	19.4	56	2	35	33.1	2	1	2	2			1	2	7	2	3	55	1	1	76.6872	1	6.68636	4 [49.4,467.5]	0	529	493
28	8.28	1		1	73.6	23.2	0	0	0	0	0	0	2	2				2		1		4		1	0	73.6345	1	3.049631	1 [2.6,19.8)	1	153
29	222.51	1		1	69.9	28.4	21.5	27	1	0	0	0	1	2	2	1	2	1	2	2	1	1	31	0	0	69.92744		7.797726	4 [49.4,467.5]	0	557
30	39.14	1		1	54.2	25.2	11.6	22	1	22	24.9	1	1	2	2			1	2	1	2	1		1	0	54.20123	4	5.290572	3 [32.7,49.4)	0	254
31	34.04	1		1	49.5	27.7	20	14	2	24	17.1	2	2	2				2		5		1		0	0	49.48118		5.089159	3 [32.7,49.4)	0	2128
32	15.72	1		2	63.7	24.7	0	0	0	0	0	0	1	2	2			1	2	1	3	4		0	0	63.70705		3.974529	1 [2.6,19.8)	1	456
33	53.48	1		1	49.4	28.1	10	30	2	19	7.1	2	1	2	2	2	2	2	2	1	3	1	24	0	0	49.37166		5.740928	4 [49.4,467.5]	0	1485
34	43.46	1		1	61	27.6	0	0	0	0	0	0	2	1				1		1		1		1	0	61.03217	5	5.441616	3 [32.7,49.4)	0	2256
35	6.27	0		1	53.1	43.7	18.5	31	1	0	0	0	2	2	2			2	2	1	3	4	105	1	0	53.05955	1	2.648465	1 [2.6,19.8)	0	331
36	9.16	1		1	64.9	24.1	36.3	32	1	0	0	0	2	1				2		1	3	4	90	0	0	64.90897		3.195348	1 [2.6,19.8)	0	1387
37	25.97	0		1	50.4	25.5	13.5	34	2	0	0	0	2	2	2			2	2	1	2	3	90	1	0	50.32991	1	4.698774	2 [19.8,32.7)	1	425
38	40.12	1		2	53	28.4	0	0	0	34	2.9	2	2	2				1		1		3		1	1	52.88706	1	5.32625	3 [32.7,49.4)	0	292	218
39	13.99	0		1	58.3	28.1	5	43	1	39	5.7	2	2	1				1		9		4		1	0	58.34086	1	3.806324	1 [2.6,19.8)	0	154
40	9.86	1		2	69.5	35	0	0	0	0	0	0	1	2	2	2	2	1	2	2	3	1	29	0	0	69.45654		3.301588	1 [2.6,19.8)	0	606
41	14.45	0		2	75.6	30.9	0	0	0	0	0	0	1	2	2			1	2	1	3	2		1	1	75.57837	1	3.852998	1 [2.6,19.8)	1	633	53
42	16.33	1		1	49.9	23	15	3	1	0	0	0	2	2				1		1		4		1	1	49.85079	1	4.029453	1 [2.6,19.8)	1	273	19
43	25.34	1		1	55.3	29.3	20	30	2	30	7.6	2	3	2	2			2	2	2	3	4	150	0	9	55.28542		4.663345	2 [19.8,32.7)	1	542
44	50.09	1		1	43	20.1	0	0	0	0	0	0	2	2	2			2	2	9		2		0	0	43.03354		5.646451	4 [49.4,467.5]	0	643
45	28.64	0		1	29.1	22.6	18.1	14	2	10	34	1	2	2				2		2		3		1	0	29.10062	1	4.83996	2 [19.8,32.7)	0	80
46	91.57	1		2	77.1	21.5	0	0	0	20	13.7	1	1	2	2			2	2	1	1	1		0	0	77.15263		6.516803	4 [49.4,467.5]	0	699
47	34.16	0		2	61.5	28.7	0	0	0	0	0	0	2	2				2		3		3		1	1	61.50582	1	5.094236	3 [32.7,49.4)	0	523	214
48	13.97	1		1	73.4	24.8	0	0	0	0	0	0	3	1	2			2	2	1	2	1	60	0	0	73.36071		3.80426	1 [2.6,19.8)	0	907
49	55.15	1		1	49.9	25.7	0	0	0	0	0	0	1	2	2			2	2	1	2	1		0	0	49.9384		5.785289	4 [49.4,467.5]	0	1662
50	20.2	0		2	81.6	28.7	0	0	0	0	0	0	2	2	2			1	2	1	2	3	100	1	1	81.54141	1	4.336283	2 [19.8,32.7)	0	623	589
51	75.13	0		1	60.4	20.8	21.8	34	1	39	17.1	1	2	2	2			2	2	1	3	4	135	1	0	60.36414	1	6.231317	4 [49.4,467.5]	0	206
52	20.6	1		1	48	29.8	25.6	25	2	30	5.2	2	2	2				2		1		1		0	0	47.47981		4.364573	2 [19.8,32.7)	0	2448
53	18.22	1		2	53.9	27.1	0	0	0	0	0	0	2	2	2			2	2	1	3	4	250	1	0	53.87269	1	4.187451	1 [2.6,19.8)	0	47
54	25.81	1		2	63	32.9	0	0	0	37	7.1	2	1	2	2			1	2	1	1	1		0	0	62.987		4.689858	2 [19.8,32.7)	0	517
55	56.25	1		2	67.5	22.7	0	0	0	0	0	0	2	2				1		1		1		0	0	67.44147		5.813781	4 [49.4,467.5]	0	2025
56	31.63	0		1	56.9	28.7	0	0	0	39	29.7	2	1	2	2			1	2	1	3	4		1	1	56.89254		4.983222	2 [19.8,32.7)	1	654	35
57	37.44	1		1	56.5	26.4	17.8	38	2	0	0	0	1	1	2			2	2	1	2	4	80	0		56.53936		5.226509	3 [32.7,49.4)	1	1579
58	24.51	1		2	64.6	37.6	0	0	0	0	0	0	1	2	2			1	2	1	3	3	50	0	0	64.59686		4.615299	2 [19.8,32.7)	1	682
59	6.18	0		2	70.9	35.7	9.8	55	2	0	0	0	1	1	1			1	1	1	2	1		1	0	70.87748	5	2.627607	1 [2.6,19.8)	0	917
60	17.34	1		1	59.4	20	19.7	39	2	40	18.6	2	2	2	2			2	2	1		1		0	0	59.35113		4.116032	1 [2.6,19.8)	0	925
61	21.94	1		1	40.4	22.2	15	8	1	22	75	2	1	2	2	2	2	2	2	1	2	3	75	0	0	40.35592		4.455492	2 [19.8,32.7)	1	1096
62	23.89	0		1	73.1	22.5	15.9	27	1	56	67.6	2	1	1	2			1	2	1	3	1		1	1	73.06776	5	4.578335	2 [19.8,32.7)	0	801	762
63	54.88	1		1	62.4	40.6	27.1	17	1	0	0	0	1	1	2			1	2	1	1	1	35	1	0	62.39014	5	5.778209	4 [49.4,467.5]	0	432
64	7.77	1		1	61.8	31.5	20	18	1	43	8.9	2	1	1	2			1	2	1	4	4	120	1		61.77139	1	2.957915	1 [2.6,19.8)	1	256
65	83.81	1		1	58.6	28.1	0	0	0	0	0	0	2	2	2			1	2	1	2	1	45	0	0	58.51061		6.38905	4 [49.4,467.5]	0	346
66	11.63	0		1	60.8	24.4	5	25	2	0	0	0	2	2				2		9		4		1	0	60.84052	1	3.539779	1 [2.6,19.8)	0	58
67	13.77	0		1	68.8	26.2	13.8	48	2	0	0	0	2	2				1		1		4		1	0	68.7447	1	3.783457	1 [2.6,19.8)	0	143
68	15.25	1		1	63.6	27	24	25	1	48	35.2	2	1	1	2			1	2	1	3	4		1	1	63.60575		3.930737	1 [2.6,19.8)	1	1012	855
69	51.64	1		2	64.8	24.1	0	0	0	28	17.1	2	1	2	2			2	2	1	3	3		0	0	64.75565		5.690417	4 [49.4,467.5]	0	1452
70	37.35	1		1	45.6	26.7	18.5	27	2	0	0	0	2	2	2			2	2	2	2	1	50	0	0	45.55236		5.223036	3 [32.7,49.4)	0	1289
71	88.28	1		2	77.1	24.8	0	0	0	0	0	0	1	2	2	2	2	1	2	1	2	2	120	0	0	77.06503		6.464015	4 [49.4,467.5]	0	1295
72	11.81	1		1	65.9	27.5	0	0	0	35	1.7	1	1	2	2	2	2	2	2	1	4	4	130	0	1	65.92471		3.561937	1 [2.6,19.8)	1	750	86
73	8.47	0		2	61.5	34.2	0	0	0	0	0	0	2	2				2		9		4		1	0	61.53046	1	3.082362	1 [2.6,19.8)	0	123
74	57.45	1		2	66.9	25.3	0	0	0	0	0	0	1	2	2			2	2	1	2	1		0	0	66.93497		5.844235	4 [49.4,467.5]	0	1318
75	41.14	1		2	52.3	23.7	0	0	0	0	0	0	1	2	2	2	2	2	2	8		2	90	0	0	52.29843		5.36247	3 [32.7,49.4)	0	696
76	73.6	1		1	61	25.5	17.6	43	2	0	0	0	1	2	2			1	2	1	1	1		0	0	61.013		6.201634	4 [49.4,467.5]	0	369
77	53.26	1		1	47.6	29.4	19.6	28	2	28	10.7	2	1	2	2			1	2	1	2	1		0	0	47.56742		5.734981	4 [49.4,467.5]	0	1056
78	29.45	1		1	64.4	29	10	43	2	0	0	0	2	2				2		2		1		0	0	64.42984		4.880196	2 [19.8,32.7)	0	2016
79	36.78	1		2	63.7	24.8	0	0	0	0	0	0	1	2	2			2	2	1	2	1		0	0	63.73443		5.20085	3 [32.7,49.4)	0	972
80	80.62	1		1	58.3	26.8	0	0	0	0	0	0	2	2				2		2		1		0	0	58.23956		6.333066	4 [49.4,467.5]	0	1483
81	57.48	1		2	67.1	27.6	0	0	0	0	0	0	2	2	2			1	2	2	2	3	40	0	0	66.94319		5.844988	4 [49.4,467.5]	0	435
82	46.17	1		2	65.3	24.8	0	0	0	0	0	0	1	2	2	2	2	2	2	1	1	1	50	0	0	65.28953		5.528884	3 [32.7,49.4)	0	885
83	134.25	1		1	61.3	19.6	17	42	2	42	29.5	1	1	2	2			1	2	1	2	3		1	0	61.34428	6	7.068779	4 [49.4,467.5]	0	222
84	41.65	1		2	76.7	30	0	0	0	0	0	0	1	1	2	2	1	1	2	1	2	1	43	1	1	76.64066	1	5.380245	3 [32.7,49.4)	1	1228	744
85	48.37	1		1	66.1	28.6	0	0	0	0	0	0	1	2	2	2	2	1		1	2	3	52	0	1	66.10267		5.596041	3 [32.7,49.4)	1	722	296
86	42.19	1		1	46.6	26.5	20	10	1	0	0	0	2	2				2		1		1		0	0	46.57358		5.398829	3 [32.7,49.4)	0	1946
87	21.14		1	2	54.1	38.1	0	0	0	0	0	0	1	2	2	1	2	1	2	1	2	4	100	0		54.06982		4.401904	2 [19.8,32.7)	1	1002
88	84.66	1		2	70.2	31.2	0	0	0	0	0	0	2	2	2			2	2	1	3	3	140	0	0	70.14374		6.403609	4 [49.4,467.5]	0	597
89	38.8	1		2	63.2	39.7	0	0	0	0	0	0	2	2				1		1		1		0	0	63.15674		5.277985	3 [32.7,49.4)	0	2042
90	7.11		1	2	61.3	36.3	0	0	0	25	3.4	1	1	2	2	2	2	1	2	4	3	4	20	1	1	61.27036	1	2.829849	1 [2.6,19.8)	1	415	170
91	41.34	1		2	73	32.4	20	48	1	43	9.7	1	1	1	1			1	2	1	2	4		1	0	72.97194	6	5.369466	3 [32.7,49.4)	0	228
92	29.98	0		1	73.7	26.8	5	20	1	43	10.4	1	3	2	1			1	2	1	2	1	50	1	1	73.74127	1	4.905929	2 [19.8,32.7)	1	668	466
93	34.12	1		1	51.1	56.8	0	0	0	0	0	0	1	1	2			1	2	1	2	1		0	0	51.12389		5.092546	3 [32.7,49.4)	0	579
94	16.34	1		1	54.7	22.2	30	37	2	30	57.1	1	2	2	9			1	9	1		4		0	0	54.74333		4.030336	1 [2.6,19.8)	0	2175
95	21.11	1		1	43.3	21.2	4.3	14	1	0	0	0	1	1	2			2	2	1	4	2	125	0	0	43.31006		4.399855	2 [19.8,32.7)	0	1668
96	39.16	1		1	45	23.2	11.2	19	2	0	0	0	2	2	2			2	2	1	2	2	150	0	0	44.98289		5.291309	3 [32.7,49.4)	0	379
97	13.17		1	2	81.9	26.8	8.9	38	1	58	7.1	1	1	2	2			1	2	1	3	4		0	1	81.88911		3.719183	1 [2.6,19.8)	1	719	51
98	37.09	0		2	64.1	29.7	0	0	0	0	0	0	1	2	2			1	2	2	2	1		1	0	64.1451	6	5.212958	3 [32.7,49.4)	0	686
99	10.98	1		1	44.1	25.2	15	26	2	21	28.6	1	2	2				2		1		1		0	0	44.07392		3.456806	1 [2.6,19.8)	0	2121
100	34.92	1		1	43.4	23.3	0	0	0	0	0	0	2	2	2			2	2	1	2	1	37	0	0	43.33196		5.125982	3 [32.7,49.4)	0	1163
101	28.63	1		1	53.5	22.7	27.9	34	2	35	78.4	2	1	2	2	2	2	2	2	1	2	1	60	0	0	53.51403		4.839456	2 [19.8,32.7)	0	1003
102	21.23	1		1	45.5	38.4	10	29	2	0	0	0	1	2	2	2	2	2		1	2	2	95	0	0	45.55236		4.408032	2 [19.8,32.7)	0	852
103	9.18	1		1	74.9	30.5	0	0	0	45	30.1	1	1	2	2			1	2	1	3	4		1	0	74.8857	1	3.198494	1 [2.6,19.8)	1	227
104	13.4	0		1	64.3	29.4	0	0	0	0	0	0	2	2	2			1	2	1	2	4	140	1	0	64.3039	1	3.744161	1 [2.6,19.8)	0	152
105	114.76	1		1	61.2		10	23	1	39	3.6	2	1	2	2			2	2	1	1	1		0	0	61.23751		6.842476	4 [49.4,467.5]	0	931
106	19.58	1		2	73.6	29.3	0	0	0	0	0	0	2	2				1		1		3		1	0	73.60438	7	4.291309	1 [2.6,19.8)	0	721
107	8.25	0		1	62.2	25.7	14.1	34	1	34	42	1	2	1				2		9		4		1	0	62.12183	1	3.044394	1 [2.6,19.8)	0	80
108	9.13	1		1	56.6	21.6	25.5	33	2	30	135.7	1	2	2	2			2	2	1	4	4	180	1	0	56.53114	1	3.190615	1 [2.6,19.8)	0	85
109	18.93	1		1	50.8	19.2	0	0	0	0	0	0	2	2				2		1		3		1	0	50.80082	1	4.242602	1 [2.6,19.8)	0	312
110	82.77	1		1	59.5	32	14.3	37	1	0	0	0	2	2	2			2	2	1		1	15	0	0	59.52361		6.371036	4 [49.4,467.5]	0	1206
111	9.72	1		1	59.2	30.8	20.8	40	2	29	69.6	1	2	1				1		9		4		1	0	59.13484	1	3.280956	1 [2.6,19.8)	0	97
112	33.26	1		1	67.8	28.7	0	0	0	37	34.9	2	3	2	2			1	2	1	2	1	50	0	0	67.77276		5.055716	3 [32.7,49.4)	0	1190
113	6.88	0		2	67	23.4	0	0	0	0	0	0	1	2	9			2	9	1	4	4		1	1	66.98699	1	2.782408	1 [2.6,19.8)	1	801	106
114	50.46	1		2	69.1	27.7	0	0	0	0	0	0	1	2	2			1	2	1	2	2	80	0	0	69.08693		5.657068	4 [49.4,467.5]	0	1514
115	25.49	1		1	72.2	30.1	0	0	0	54	44.4	2	1	1	2			1	2	1	2	1		0	0	72.24641		4.671859	2 [19.8,32.7)	0	756
116	33.25	1		1	43.1	27	0	0	0	0	0	0	2	2				2		1		1		0	0	43.1102		5.055283	3 [32.7,49.4)	0	2010
117	18.34	1		1	70.7	24.7	0	0	0	52	35.5	2	1	2	2			1	2	1	1	1		0	0	70.69405		4.196922	1 [2.6,19.8)	0	923
118	30.16	1		1	55.4	31.1	24.4	34	2	0	0	0	2	2	2			1	2	1	1	4	50	0	0	55.31006		4.914565	2 [19.8,32.7)	0	545
119	31.56	1		1	46.2	29.3	0	0	0	0	0	0	1	2	2			1	2	1	1	1		0	0	46.2423		4.980025	2 [19.8,32.7)	0	1407
120	63.98	1		1	56.9	32.3	0	0	0			1	1	1	2			1	2	1	1	1	20	0	0	56.85421		5.999549	4 [49.4,467.5]	0	1862
121	150.56	1		2	63.9	26.9	0	0	0	0	0	0	2	2	2			1	2	1	2	1	30	0	0	63.87406		7.234195	4 [49.4,467.5]	0	460
122	13.82	1		1	66.3	37.1	14.4	41	2	46	16.7	2	2	2				1		1		2		1	0	66.33265	1	3.788686	1 [2.6,19.8)	0	119
123	27.54	1		1	52.1	28.4	10	23	1	0	0	0	2	2				1		1		1		0	0	52.11225		4.783457	2 [19.8,32.7)	0	2101
124	60.39	1		2	63.5	32.5	0	0	0	0	0	0	2	2	2			1	2	1	3	1	45	0	0	63.4579		5.916238	4 [49.4,467.5]	0	1210
125	35.04	1		2	58.2	32.9	0	0	0	0	0	0	2	2				1		1		1		0	0	58.1629		5.130931	3 [32.7,49.4)	0	2032
126	34.47	1		1	53.2	33.9	19.4	34	2	0	0	0	2	2	2			2	2	1	2	4	63	0	0	53.13073		5.107269	3 [32.7,49.4)	1	741
127	47.49	1		1	79.1	28.7	0	0	0	0	0	0	1	2	2	1	2	1	2	1	2	1	38	0	9	79.10746		5.569552	3 [32.7,49.4)	0	1108
128	38.95	0		2	62.1	46.6	0	0	0	0	0	0	2	2				1		9		3		1	0	62.11088	1	5.283551	3 [32.7,49.4)	0	52
129	36	1		2	66	22	0	0	0	0	0	0	1	2	2	1	2	2	2	8		1	23	0	0	65.99316		5.169925	3 [32.7,49.4)	0	1242
130	35.71	1		1	52.7	33.7	10	24	2	18	15.7	1	2	2				1		1		1		0	1	54.67214		5.158256	3 [32.7,49.4)	1	2135	784
131	20.03	1		2	55.3	35.9	15	20	2	0	0	0	1	2	2			1	2	1	1	1		0	1	55.26625		4.32409	2 [19.8,32.7)	1	1244	1005
132	31.07	1		1	68.3	25.4	0	0	0	0	0	0	2	2				1		1		1		0	0	68.30938		4.95745	2 [19.8,32.7)	1	1868
133	36.05	1		1	68.9	31.6	14.4	30	1	39	16.6	2	1	2	2	2	2	2	2	1	1	1	23	0	9	68.85695		5.171927	3 [32.7,49.4)	0	278
134	30.34	1		1	51.4	47.3	0	0	0	33	44	2	1	2	2			1	2	1	1	1		0	0	51.41684		4.923149	2 [19.8,32.7)	0	511
135	24.35	1		2	77.1	27.9	0	0	0	0	0	0	1	2	2			1	2	1	2	3	140	0	0	77.13895		4.60585	2 [19.8,32.7)	0	1417
136	16.63		1	2	47.3	21.6	0	0	0	0	0	0	1	2	2			1	2	1	3	4		0	0	47.26078		4.055716	1 [2.6,19.8)	1	835
137	15.95	1		1	50.9	23.1	15.6	31	2	31	19.9	2	1	2	2	2	2	2	2	1	2	1	44	1	1	50.91034	1	3.995485	1 [2.6,19.8)	1	292	154
138	30.19	1		1	74.4	26.4	0	0	0	54	10.7	2	1	1	2	2	2	1	2	2	2	2	90	0	0	74.35729		4.915999	2 [19.8,32.7)	0	1594
139	18.63	1		2	66.2	27.9	0	0	0	0	0	0	1	2	2			1	2	1	4	3	90	0	0	66.20397		4.219556	1 [2.6,19.8)	0	1748
140	60.47	1		2	52.4	29.7	10	28	1	0	0	0	2	2				1		1		1		0	0	52.42163		5.918148	4 [49.4,467.5]	0	2178
141	18.84	0		2	80.4	17.8	0	0	0	0	0	0	2	2				2		1		2		1	0	80.33401	7	4.235727	1 [2.6,19.8)	0	832
142	35.28	1		1	55.7	28.7	5	22	1	25	57.4	1	2	2				2		1		4		1	0	55.63039	1	5.140779	3 [32.7,49.4)	0	1651
143	12.83	1		1	62.2	26.3	0	0	0	7	7.1	2	1	1	2	2	2	1	2	1	2	2	75	0	0	62.17659		3.681449	1 [2.6,19.8)	0	373
144	8.76	1		2	71.4	18.3	0	0	0	0	0	0	2	2				2		6		4		0	0	71.42231		3.130931	1 [2.6,19.8)	1	1820
145	17.22	0		2	65.7	34.1	10	42	2	0	0	0	1	2	2			1	2	1	4	4		1	1	65.68652	1	4.106013	1 [2.6,19.8)	1	164	87
146	36.71	0		1	74	25.3	15.7	44	2	0	0	0	1	2	2			1	2	1	4	3		1	1	73.9822	1	5.198101	3 [32.7,49.4)	0	190	133
147	26.47	0		1	52.5	28	29.2	33	2	0	0	0	2	2				2		1		4		1		52.47365	1	4.726286	2 [19.8,32.7)	1	602
148	69.11	0		2	62.4	27.8	0	0	0	0	0	0	1	2	2	1	2	2	2	2	3	1	32	1	1	62.27789	1	6.110823	4 [49.4,467.5]	1	990	383
149	16.52	1		1	57.6	21.2	14.7	19	1	35	55.1	2	3	2	2			2	2	1	4	3	70	0	1	57.64545		4.046142	1 [2.6,19.8)	1	733	256
150	18.39	0		1	69.2	24.2	0	0	0	0	0	0	2	2				1		1		4		1	0	69.19644	1	4.20085	1 [2.6,19.8)	0	1227
151	22.62	1		1	54.4	29.4	36	35	2	21	12.8	1	2	2				1		1		3		0	0	54.27515		4.499527	2 [19.8,32.7)	1	1579
152	15.46	1		1	59.9	28	22.4	34	1	0	0	0	2	2	2			2	2	1	2	4	70	0	0	59.84121		3.950468	1 [2.6,19.8)	1	379
153	41.91	1		2	68.6	31.6	0	0	0	0	0	0	1	2	2			2	2	1	3	1		0	0	68.59138		5.389223	3 [32.7,49.4)	0	891
154	226.76	1		2	62.6	28.1	0	0	0	0	0	0	2	2				1		1	1	1	45	0	0	62.57632		7.825022	4 [49.4,467.5]	0	1714
155	14.89	1		1	62.4	25.3	16.7	21	1	22	79.6	2	1	2	2	2	2	1	2	1	1	1	21	0	0	62.37372		3.896272	1 [2.6,19.8)	0	791
156	16.69	1		2	61.4	27.1	0	0	0	0	0	0	1	2	2			1	2	1	3	4		1	1	61.38535	1	4.060912	1 [2.6,19.8)	1	656	350
157	7.21	0		1	67	32.9	0	0	0	0	0	0	1	2	2			2	2	1	4	4		1	1	67.01437	1	2.849999	1 [2.6,19.8)	0	21	1
158	41.04	1		2	69.7	28.7	0	0	0	0	0	0	1	1	2			1	2	1	2	4		0	0	69.73306		5.358959	3 [32.7,49.4)	0	897
159	28.81	1		2	50.5	28.1	0	0	0	0	0	0	2	2	2			2	2	1	2	1	50	0	0	50.4668		4.848498	2 [19.8,32.7)	0	1113
160	60.24	1		1	50.1	32.1	0	0	0	0	0	0	2	2				2		1		1		0	0	49.99316		5.91265	4 [49.4,467.5]	0	1406
161	220.96		1	1	69.3	27.4	15.2	48	1	50	17.3	2	1	1	2			1	2	2	2	4	30	0	1	69.32786		7.787642	4 [49.4,467.5]	1	302	241
162	26.47	1		1	63.1	29.4	20	20	1	0	0	0	2	1	2			2	2	1	2	3	70	0	0	63.09925		4.726286	2 [19.8,32.7)	0	425
163	45.55	1		2	63.3	28.2	0	0	0	0	0	0	2	2	2			1	2	1	2	3	50	0	0	63.33744		5.509379	3 [32.7,49.4)	0	569
164	38.61	0		2	51.5	28.4	15	35	2	0	0	0	1	2	2			1	2	1	2	4		1	1	51.51266	3	5.270903	3 [32.7,49.4)	1	635	16
165	20.2	0		2	57.9	38.9	0	0	0	0	0	0	2	2	2			2	2	1	3	3	105	1	1	57.74127	1	4.336283	2 [19.8,32.7)	1	491	322
166	33.45	1		2	54.8	33.4			2	0	0	0	1	2	2			2	2	1	2	1		0	0	54.77892		5.063934	3 [32.7,49.4)	0	905
167	13.27	1		2	63.3	23.3	11.3	32	1	0	0	0	1	1	2			1	2	1	2	1		0	0	63.30458		3.730097	1 [2.6,19.8)	0	1124
168	28.37		1	1	63.4	34.4	0	0	0	0	0	0	1	2	2	2	2	1		7	3	4	93	0	1	63.44969		4.826294	2 [19.8,32.7)	0	807	759
169	30.75	0		2	74.8	25.5	0	0	0	0	0	0	1	1	2			1	2	1	1	1		1	1	74.81178	1	4.942514	2 [19.8,32.7)	1	215	73
170	10.39	0		1	68.8	21.8	0	0	0	0	0	0	2	2				1		1		4		1	0	68.80766	1	3.377124	1 [2.6,19.8)	0	84
171	14.99	1		1	53.8	31.6	0	0	0	0	0	0	2	2	2			2	2	1	3	4	117	1	0	53.82067	1	3.905928	1 [2.6,19.8)	1	379
172	76.51	1		1	51.7	25.9	0	0	0	0	0	0	1	2	2	2	2	2	2	1	2	1	58	0	0	51.72348		6.257576	4 [49.4,467.5]	0	1272
173	8.06	1		1	66.5	24.1	0	0	0	0	0	0	1	2	2	2	2	2	2	9		4		1	0	66.46407	1	3.01078	1 [2.6,19.8)	0	72
174	27.99	0		2	70.8	49.6	10	30	1	0	0	0	1	2	2	1	2	1	2	1	1	1	30	1	1	70.76797	1	4.806839	2 [19.8,32.7)	0	849	108
175	19.3	1		2	56.2	18.3	8.3	29	1	0	0	0	2	2	2			2	2	1		1		0	0	56.09035		4.270529	1 [2.6,19.8)	0	1386
176	26.38	1		2	55.5	26.2	17.1	27	1	0	0	0	2	2				1		1	3	1	37	0	0	55.50719		4.721373	2 [19.8,32.7)	0	1597
177	128.74	1		1	60.1	29.6	0	0	0	42	16.4	2	1	2	2			1	2	1	2	1		1	0	60.06023	5	7.008317	4 [49.4,467.5]	0	5
178	47.06	1		1	54.8	30	0	0	0	34	61.6	2	3	2	2			1	2	1	3	4	80	0	0	54.77344		5.556429	3 [32.7,49.4)	0	618
179	57.53		1	1	70	28.1	152	39	1	40	8.9	1	1	2	2	2	2	1	2	1	4	4	80	0		70.02875		5.846242	4 [49.4,467.5]	1	1193
180	35.74	1		2	61.1	28.3	20	40	2	0	0	0	1	2	2			2	2	1	1	1		0	0	61.09788		5.159468	3 [32.7,49.4)	0	1058
181	36.34	1		1	46.9	27.8	10	29	2	26	39.1	1	1	2	2			2	2	1	2	1	50	0	0	46.88296		5.183486	3 [32.7,49.4)	0	1437
182	13.8	1		2	51.8	28.9	4	21	2	0	0	0	2	2	2			2	2	1	2	3	170	0	1	51.68241		3.786596	1 [2.6,19.8)	1	400	146
183	23.61	1		1	73.3	29.4	20	34	1	50	8.9	2	2	2				2		1		2		0	0	73.25941		4.561326	2 [19.8,32.7)	0	1704
184	48.4	1		1	54.9	23.3	20	39	2	39	75.1	2	1	2	2			2	2	1	2	4		0	1	54.94045		5.596935	3 [32.7,49.4)	1	1598	13
185	20.94	0		2	58.5	23.7	0	0	0	41	6.1	2	2	2				1		1	3	3	110	1	0	58.35729	1	4.38819	2 [19.8,32.7)	0	157
186	14.41	0		1	61.6	27.8	19.8	44	2	0	0	0	1	2	2	2	2	1	2	1	4	4	62	1	1	61.50308	1	3.848998	1 [2.6,19.8)	1	621	196
187	53.47	1		2	57.6	24.2	0	0	0	0	0	0	2	2	2			2	2	7	1	3	65	0	1	57.59617		5.740658	4 [49.4,467.5]	1	463	265
188	34.59	1		1	78.6	25.8	10	33	1	0	0	0	1	1	2			1	2	1	2	1		0	0	78.62286		5.112283	3 [32.7,49.4)	0	1155
189	50.53	1		1	76.3	24.7	0	0	0	0	0	0	1	2	9			1	9	1	3	4		1	0	76.25735	1	5.659068	4 [49.4,467.5]	0	49
190	67.68	1		1	61	27.5	0	0	0	41	5.9	2	1	2	2			1	2	2	1	4		0	0	61.03491		6.080657	4 [49.4,467.5]	0	1595
191	41.27	1		2	58.9	23.7	58	10	1	0	0	0	1	2	2			2	2	1	2	1		0	0	58.88022		5.367022	3 [32.7,49.4)	0	634
192	18.26	1		1	58.3	22.2	10	38	2	0	0	0	2	2				2		1		4		1	0	58.34908	1	4.190615	1 [2.6,19.8)	0	55
193	29.39		1	2	64.5	25.1	5	36	1	0	0	0	1	2	1			1	2	1	2	4		0	0	64.46543		4.877254	2 [19.8,32.7)	0	939
194	55.61	1		1	58.9	32.1	0	0	0	0	0	0	2	2	2			1	2	1		3	90	0	0	58.77344		5.797273	4 [49.4,467.5]	0	531
195	18.36	0		1	68.2	29.7	27.4	43	2	43	35.5	2	1	2	2			1	2	2	2	1		1	0	68.15606	2	4.198494	1 [2.6,19.8)	1	694
196	13.72	1		2	58.5	44.4	0	0	0	0	0	0	2	2				1		1		1		0	0	58.52977		3.778208	1 [2.6,19.8)	0	1629
197	12.65	1		1	54.4	37.7	20	20	1	0	0	0	2	1	2			1	2	1	2	4	160	1	1	54.3217	1	3.661065	1 [2.6,19.8)	0	371	277
198	33.94	1		2	55.6	30.5	0	0	0	0	0	0	2	2				1		1		1		0	0	55.57563		5.084915	3 [32.7,49.4)	0	2018
199	50.73	1		1	62.5	28.7	0	0	0	0	0	0	1	2	2	1	2	1	2	1	2	1	10	0	0	62.45859		5.664767	4 [49.4,467.5]	0	568
200	27.92		1	1	74.2	27	27.5	42	1	0	0	0	1	2	2			2	2	1	2	4		1	0	74.15742	1	4.803227	2 [19.8,32.7)	1	655
201	32.86	1		2	65.7	27.7	0	0	0	0	0	0	2	2	2			2	2	1	2	1	65	0	0	65.72211		5.03826	3 [32.7,49.4)	0	1220
202	42.72	1		1	56	35.8	10	25	1	38	18.4	2	1	2	2			1	2	1	2	4		0	0	55.96441		5.41684	3 [32.7,49.4)	0	430
203	19.43	1		1	70.3	21	20	39	1	50	10.7	2	1	1	2			1	2	2	1	1		0	0	70.29432		4.280214	1 [2.6,19.8)	0	621
204	39.53	1		1	61.5	24.8	0	0	0	13	4.7	2	1	2	2	2	2	2	2	1	2	1	37	0	0	61.52772		5.304876	3 [32.7,49.4)	0	595
205	17.95	1		1	64.6	27.5	0	0	0	44	11.4	2	2	2	2			2	2	1	4	4	90	0	0	64.55031		4.165912	1 [2.6,19.8)	1	393
206	23.78	1		1	45.4	25.7	0	0	0	0	0	0	2	2				1		1		1		0	0	45.34976		4.571677	2 [19.8,32.7)	0	1926
207	16.89	1		1	63.5	30.6	0	0	0	0	0	0	1	1	2			1	2	1	3	4	80	0		63.4935		4.078097	1 [2.6,19.8)	1	801
208	17.73	1		2	78.2	27.6	6	24	2	60	2.6	2	2	2				2		1		3		1	0	78.11909	6	4.14812	1 [2.6,19.8)	0	620
209	84.46	1		2	75.9	37.5	0	0	0	0	0	0	2	1	2			1	2	1	2	1	33	0	0	75.80561		6.400197	4 [49.4,467.5]	0	365
210	18.84	1		1	51.8	30.3	0	0	0	0	0	0	2	2	2			2	2	1	3	4	70	0	1	51.7755		4.235727	1 [2.6,19.8)	1	476	337
211	16.02		1	1	73.5	27.6	19.6	58	2	57	27.1	2	1	1	2	1	2	2	2	1	3	4	45	0	9	73.50855		4.001802	1 [2.6,19.8)	0	118
212	22.11	1		2	57.8	29.8	6	16	2	37	2.9	2	2	2				2		1	3	4	140	1	0	57.76865	1	4.466627	2 [19.8,32.7)	0	104
213	17.45	1		2	51.2	24.2	0	0	0	0	0	0	3	2	2			2	2	1	1	1	30	0	0	51.15948		4.125155	1 [2.6,19.8)	0	1065
214	8.79	0		1	56.3	22.1	40	41	2	31	17.1	1	2	2				2		1		3		1	0	56.31485	1	3.135863	1 [2.6,19.8)	0	296
215	20.73	1		1	84.5	26.5	0	0	0	50	13.7	1	1	2	2			1	2	1	3	3		0	0	84.49281		4.373648	2 [19.8,32.7)	0	370
216	22.25	1		1	59.7	24.8	10	24	1	39	72.4	2	1	2	2	2	2	2	2	1	3	4	105	1	1	59.74812	1	4.475733	2 [19.8,32.7)	1	168	97
217	32.25	0		1	55.4	34.5	30	25	2	35	46.7	1	2	1				1		1		4		1		55.38946	1	5.011227	2 [19.8,32.7)	0	349
218	32.34	0		1	62.5	27	0	0	0	42	31.6	2	1	2	2			1	2	1	2	1		1	0	62.48323	6	5.015248	2 [19.8,32.7)	1	40
219	17.53	1		1	40.7	26.8	0	0	0	0	0	0	1	2	2			2	2	1	2	1		0	0	40.6872		4.131754	1 [2.6,19.8)	0	791
220	35.42	1		2	67	22	0	0	0	0	0	0	1	2	2			2	2	1	1	1		0	0	66.99795		5.146492	3 [32.7,49.4)	0	1053
221	29.2	1		1	59.3	26.8	0	0	0	0	0	0	1	2	2	2	2	2	2	2	2	4	17	1	0	59.24435	1	4.867897	2 [19.8,32.7)	0	14
222	15.2	1		1	57	23.4	5	34	2	0	0	0	1	2	2	2	2	2	2	1	2	1	20	0	0	56.96099		3.925999	1 [2.6,19.8)	0	587
223	21.79	1		1	60.6	29	0	0	0	0	0	0	2	2				2		9		4		1	0	60.55305	1	4.445594	2 [19.8,32.7)	0	336
224	20.63	1		1	61.9	27.9	30	34	2	34	12.3	2	3	2	2			1	2	1	2	1	35	0	0	61.87817		4.366672	2 [19.8,32.7)	0	909
225	55.83	1		1	32	20.6	0	0	0	0	0	0	1	2	2			2	2	1	3	1	65	0	0	31.98357		5.802969	4 [49.4,467.5]	0	1616
226	15.25	1		2	55.5	27.2	10	32	2	0	0	0	1	2	2	2	2	2	2	1	2	2	110	0	9	55.52909		3.930737	1 [2.6,19.8)	0	1158
227	56.59	1		1	56.5	32.9	20	23	1	37	17.1	2	1	1	2	2	2	1	2	1	1	1	23	0	0	56.47091		5.822475	4 [49.4,467.5]	0	1628
228	56.18	1		1	73.2	30.4	20	22	1	55	60.8	2	1	2	2			1	2	1	2	1		0	0	73.20465		5.811985	4 [49.4,467.5]	0	772
229	57.67	1		1	60.9	23.9	21.4	40	2	17	29.7	1	1	1	2			1	2	2		1		0	0	60.87337		5.849749	4 [49.4,467.5]	0	388
230	40.09	1		2	52.8	31.5	0	0	0	0	0	0	1	2	2	2	2	2		1	1	1	60	0	0	52.78302		5.325171	3 [32.7,49.4)	0	760
231	26.01	0		2	72	29.7	0	0	0	0	0	0	2	2	2			1	2	1	3	3	95	1	0	72.00274	1	4.700994	2 [19.8,32.7)	0	39
232	36.56	1		1	50.2	34	0	0	0	32	35.7	2	1	2	2			1	2	1	3	3		0	0	50.18481		5.192194	3 [32.7,49.4)	0	1689
233	26.58	1		1	57.5	23.9	0	0	0	0	0	0	2	2				2		1		1		0	0	57.54963		4.732269	2 [19.8,32.7)	0	1476
234	35.73	1		1	75.2	26.8	15	15	1	49	61.5	1	1	2	2			1	2	1	2	1		0	0	75.16769		5.159064	3 [32.7,49.4)	0	1610
235	10.67	1		1	79.8	24.3	0	0	0	59	10	2	1	2	2			1	2	1	4	4		1	1	79.76728	1	3.415488	1 [2.6,19.8)	1	459	7
236	64.52	1		1	69.7	28	0	0	0	0	0	0	1	2	2	2	2	2	2	1	1	2	95	0	0	69.72758		6.011674	4 [49.4,467.5]	0	1201
237	51.17	1		2	66.8	26.8	0	0	0	0	0	0	2	2				1		1		1		0	0	66.79808		5.677226	4 [49.4,467.5]	0	1822
238	19.77	1		2	53.5	32.6	20	1	1	0	0	0	2	2				1		1		3		1	0	53.40178	5	4.305241	1 [2.6,19.8)	0	1090
239	10.05	0		1	56.1	20.8	23.2	38	2	30	57.1	1	2	2	2			2	2	9		4		1	0	56.04654	1	3.329124	1 [2.6,19.8)	0	215
240	41.3	1		1	69.6	25.5	0	0	0	0	0	0	2	1	2			2	2	1	2	1	15	0	0	69.60438		5.36807	3 [32.7,49.4)	0	1219
241	15.46	1		2	59.3	18.9	0	0	0	0	0	0	2	2				2		1		4		0	0	59.34291		3.950468	1 [2.6,19.8)	1	1735
242	18.67	1		2	72.4	18.4	0	0	0	0	0	0	2	2	2			2	2	1	2	2	100	0	0	72.38877		4.22265	1 [2.6,19.8)	0	1248
243	19.15	1		2	50	26.3	5	5	1	0	0	0	2	2	2			2	2	1	3	1	65	0	0	50.02875		4.259273	1 [2.6,19.8)	0	393
244	27.22	1		2	72.5	32.5	0	0	0	0	0	0	1	1	2			1	2	1	2	3		0	0	72.47639		4.766595	2 [19.8,32.7)	0	13
245	34.27	1		2	66.7	22.2	0	0	0	0	0	0	1	2	2	1	2	1	2	1	2	1	15	0	0	66.73238		5.098874	3 [32.7,49.4)	0	1133
246	7.8	0		1	60.8	28.7	20	42	2	37	49.4	1	2	1				2		1		4		1	0	60.77208	1	2.963474	1 [2.6,19.8)	0	116
247	48.08	1		2	41.9	29.4	0	0	0	0	0	0	2	2				2		1		1		0	0	41.88091		5.587365	3 [32.7,49.4)	0	1822
248	61.94	1		2	58.4	37.1	0	0	0	38	7.1	2	1	2	2			1	2	1	1	1		0	0	58.42847		5.952799	4 [49.4,467.5]	0	1138
249	21.88	1		2	58.8	25.6	0	0	0	0	0	0	1	2	2			2	2	1	3	3		1	1	58.81998	1	4.451541	2 [19.8,32.7)	1	817	612
250	26.47	0		2	67.1	32	0	0	0	0	0	0	2	1	2			1	2	1	2	3	70	1	0	67.06639	1	4.726286	2 [19.8,32.7)	0	166
251	22.53	1		2	68.6	25.1	0	0	0	0	0	0	1	2	2			1	2	1	2	1		0	0	68.62697		4.493775	2 [19.8,32.7)	0	562
252	14.99		1	2	56.3	22.8	0	0	0	0	0	0	2	2	2			2	2	1	2	4	150	0	0	56.32581		3.905928	1 [2.6,19.8)	1	598
253	30.93		1	1	58.6	31.8	0	0	0	0	0	0	1	2	2	2	2	1	2	1	2	4	175	0	1	58.55715		4.950935	2 [19.8,32.7)	1	518	351
254	20.77	1		2	71.5	25.6	0	0	0	0	0	0	3	2	2			1	2	1	1	1	30	0	0	71.49624		4.37643	2 [19.8,32.7)	0	1019
255	54.8	0		2	67	22.8	0	0	0	3	6.9	2	1	1	2			1	2	1	2	1		1	0	67.03628	2	5.776104	4 [49.4,467.5]	0	940
256	22.38	0		1	46.6	24.7	30	29	2	0	0	0	1	1	2			2	2	1	3	4		1		46.60369	1	4.484138	2 [19.8,32.7)	1	553
257	39.87	1		2	62.5	36.8	0	0	0	0	0	0	2	2				1		1	2	4	40	1	1	62.45037	1	5.317232	3 [32.7,49.4)	1	171	82
258	32.75	1		2	65.7	24.2	6.4	39	1	2	5.7	1	2	1				1		1		1		0	0	65.69473		5.033423	3 [32.7,49.4)	0	1384
259	30.26	1		2	51.7	36.8	0	0	0	0	0	0	2	2				1		1		2		0	0	51.68789		4.91934	2 [19.8,32.7)	0	2349
260	38.61	0		1	53	30.9	20	25	1	33	85.6	2	1	2	2			2	2	1	4	1		1	1	53.01027	1	5.270903	3 [32.7,49.4)	1	1070	456
261	15.61	1		1	65.7	27.1	20	7	1	45	25.7	2	2	2				2		1		3		1	1	65.62354	1	3.964399	1 [2.6,19.8)	0	152	67
262	20.94	1		2	54.7	25.9	0	0	0	0	0	0	2	2				2		1		4		0	0	54.68583		4.38819	2 [19.8,32.7)	0	1703
263	32.05	0		1	55.5	23.4	8.2	36	2	0	0	0	2	2				2		9		4		1	0	55.50719	1	5.002253	2 [19.8,32.7)	0	46
264	22.32	1		1	86.1	22	0	0	0	0	0	0	3	2	2			2	2	1	3	3	60	0	0	86.07803		4.480265	2 [19.8,32.7)	0	828
265	32.23	1		1	64.4	24.2	12.6	45	2	0	0	0	1	2	2	2	2	2	2	1	2	1	40	0	9	64.35045		5.010332	2 [19.8,32.7)	0	732
266	16.84	1		2	79.4	31.2	20	21	1	0	0	0	1	2	2			1	2	2	2	1		0	0	79.43327		4.07382	1 [2.6,19.8)	0	1372
267	48.74	0		1	64.2	25.4	13.8	39	1	0	0	0	2	2				2		1		1		1	0	64.21355	5	5.607034	3 [32.7,49.4)	0	1234
268	14.27	1		2	68.9	26.8	0	0	0	0	0	0	1	2	2	2	2	1	2	1	3	4	125	1	1	68.87611	1	3.834913	1 [2.6,19.8)	1	297	208
269	183.14	1		1	41.5	22.3	0	0	0	16	10	2	2	2	2			2	2	1	2	1	50	0	0	41.4538		7.516803	4 [49.4,467.5]	0	741
270	61.44		1	1	78.4	25.9	3.1	59	2	60	50	2	1	1	2	2	2	1	2	1	2	4	68	0	1	78.39288		5.941106	4 [49.4,467.5]	1	1498	1131
271	38.69	1		1	66.2	26	18	38	1	0	0	0	1	2	1			1	2	1	2	1		0	0	66.23956		5.273889	3 [32.7,49.4)	0	854
272	52.23	1		1	66.8	25.9	15	21	1	19	35.7	1	1	2	2			2	2	1	2	3	55	0	0	66.84189		5.706807	4 [49.4,467.5]	0	1559
273	18.85		1	2	69.7	24.1	0	0	0	0	0	0	1	2	2			2	2	1	3	4	80	0		69.7002		4.236493	1 [2.6,19.8)	1	419
274	34.09	0		2	64.3	40.3	0	0	0	0	0	0	2	1	2			1	2	2	2	2	75	1	0	64.22724	1	5.091277	3 [32.7,49.4)	1	41
275	25.56	1		1	65.3	31.7	27.2	45	2	30	60.3	1	1	2	2			1	2	1	2	1		0	0	65.33607		4.675816	2 [19.8,32.7)	0	585
276	86.09	1		2	53.4	32.8	15	32	2	0	0	0	2	2	2			1	2	1	2	1	40	0	0	53.35524		6.427773	4 [49.4,467.5]	0	1226
277	8.1	1		2	59.8	24	34.8	40	2	41	5.4	2	2	2				2		1		4		1		59.74538	1	3.017922	1 [2.6,19.8)	0	275
278	29.28	1		1	77.8	25	10	31	1	57	8	2	1	1	2			2	2	2	3	3		0	0	77.76865		4.871844	2 [19.8,32.7)	0	810
279	97.1	1		1	56.5	26.8	15	36	2	16	12.1	2	1	2	2			2	2	1	3	1		0	0	56.49007		6.601399	4 [49.4,467.5]	0	1464
280	34.93	1		2	61.7	21.3	0	0	0	0	0	0	2	2				1		1	2	1	30	0	0	61.71663		5.126395	3 [32.7,49.4)	0	1415
281	24.63	0		1	37.4	25.6	10.7	13	2	10	10.9	1	2	2				2		1		3		1	0	37.36619	1	4.622344	2 [19.8,32.7)	0	226
282	213.16	1		1	60.6	29.1	24.4	45	2	30	65.5	1	1	2	1			1	1	2	2	1		0	0	60.62423		7.735793	4 [49.4,467.5]	0	1188
283	157.98	1		1	67.9	24.5	10	49	1	49	21.9	2	1	2	2	1	2	1	2	8		1	40	0	0	67.87679		7.303598	4 [49.4,467.5]	0	461
284	16.63	1		1	59.5	30.8	13.5	17	1	41	41.2	2	1	1	2			1	2	1	3	3		1	1	59.4935	4	4.055716	1 [2.6,19.8)	1	1470	260
285	16.23	1		1	74.8	26.4	0	0	0	0	0	0	1	2	2	2	2	2	2	1	3	3	105	1	0	74.71321	1	4.020591	1 [2.6,19.8)	0	900
286	30.95	1		1	64.1	32.2	44.9	37	1	37	4.6	2	3	1	2			2	2	2	2	2	85	0	0	64.06571		4.951868	2 [19.8,32.7)	0	907
287	12.84	0		1	62.9	23	0	0	0	0	0	0	2	2	2			2	2	9		4		1	0	62.86105	1	3.682573	1 [2.6,19.8)	0	178
288	10.97	1		1	61.8	27.7	28.1	40	2	0	0	0	2	2	2			2	2	1	3	4	90	1	0	61.81519	1	3.455492	1 [2.6,19.8)	0	147
289	39.17	1		2	46.4	23	7	23	2	2	1.7	1	1	2	2	1	2	2	2	1	3	4	105	1	1	46.42574	1	5.291677	3 [32.7,49.4)	1	785	482
290	29.18	1		1	51.1	31.2	7	29	1	0	0	0	2	2	2			2	2	7	3	2	90	0	0	51.07461		4.866908	2 [19.8,32.7)	0	519
291	51.05		1	2	53.7	23.9	0	0	0	0	0	0	1	2	2			1	2	1	3	4	90	0	1	53.68925		5.673839	4 [49.4,467.5]	1	1637	161
292	77.88	1		1	48.6	34.4	20	23	1	0	0	0	2	2	2			2	2	1	1	1	42	0	0	48.62697		6.283181	4 [49.4,467.5]	1	357
293	26.17	1		1	68.9	23.6	0	0	0	33	25	2	1	2	2		1	1	2	8		1		0	0	68.87885		4.709842	2 [19.8,32.7)	0	1139
294	11.56	1		1	71.3	22.9	0	0	0	46	5.7	1	2	2				2		1		3		1	0	71.32101	1	3.53107	1 [2.6,19.8)	0	174
295	75.86	1		2	58.7	30.1	14.2	26	2	0	0	0	1	2	2	1	2	1	2	1	3	1	22	0	0	58.72964		6.245267	4 [49.4,467.5]	0	1520
296	26.92	1		1	68.5	20.5	3.5	29	1	50	50	2	1	2	2	2	2	1	2	2	3	1	13	0	0	68.4846		4.750607	2 [19.8,32.7)	0	121
297	19.27	1		2	68.1	31.2	0	0	0	0	0	0	1	1	2			1	2	1	3	1		0	0	68.07392		4.268285	1 [2.6,19.8)	0	1518
298	54.51	1		1	63.9	27.6	10	33	2	0	0	0	2	2	2			1	2	1	2	3	180	0	0	63.73169		5.768449	4 [49.4,467.5]	0	401
299	18.08	1		2	67.3	29.7	20	30	1	0	0	0	1	2	2			1	2	1	2	1		1	0	67.34018	2	4.176323	1 [2.6,19.8)	1	832
300	40.79	1		2	68.8	20.1			1	0	0	0	1	2	2	2	2	1	2	2	3	1	35	0	0	68.8104		5.350143	3 [32.7,49.4)	0	277
301	51.35	1		2	63.5	28.6	7.3	43	2	0	0	0	1	1	2			1	2	1	2	1		0	0	63.4935		5.682292	4 [49.4,467.5]	0	1296
302	48.09	1		1	44.5	33.4	5	24	2	24	15.6	2	1	2	2			1	9	1	1	3		0	0	44.53388		5.587665	3 [32.7,49.4)	0	1124
303	16.34	1		1	66.6	24.2	0	0	0	0	0	0	2	1	2			1	2	9		4		1	0	66.6037	1	4.030336	1 [2.6,19.8)	0	184
304	21.21	1		2	63.6	22.6	0	0	0	0	0	0	2	2	2			2	2	1	2	1	40	0	0	63.57563		4.406672	2 [19.8,32.7)	0	310
305	32.41	1		2	54.4	20.8	10	28	2	34	5.1	2	2	2	2			2	2	1	1	1	15	0	0	54.33812		5.018367	2 [19.8,32.7)	0	1197
306	7.82	0		1	58.6	30.7	20	32	1	32	28.6	1	2	2	2			2	2	9		4		1	0	58.53251	1	2.967169	1 [2.6,19.8)	0	114
307	18.43	1		1	75.8	22	13.6	59	2	0	0	0	1	2	2			2	2	1	3	2		1	1	75.75633	5	4.203984	1 [2.6,19.8)	0	512	90
308	31.63	1		1	67.2	34.5	20	48	2	49	42.6	2	1	1	2			1	2	1	4	1		0	0	67.23614		4.983222	2 [19.8,32.7)	0	1099
309	25.55	0		1	48	23.8	0	0	0	11	20	1	2	2				2		1		4		1	0	47.98905	1	4.675251	2 [19.8,32.7)	0	116
310	40.79	1		1	57.8	25.8	0	0	0	0	0	0	2	2	2			1	2	2	3	3	190	0	0	57.78234		5.350143	3 [32.7,49.4)	0	386
311	26.04	0		1	76.9	24	0	0	0	0	0	0	1	2				1		1	1	1		1	0	76.90349	2	4.702658	2 [19.8,32.7)	0	215
312	25.18	1		2	51.4	24	14.8	36	2	35	22.7	2	1	2	2			2	2	1	1	1		0	0	51.38398		4.654206	2 [19.8,32.7)	0	787
313	6.46	1		2	57.3	22.4	10	38	1	3	10.7	1	2	2				1		1		4		1		56.20808	1	2.691534	1 [2.6,19.8)	1	906
314	20	1		2	56.2	30.5	15	39	2	0	0	0	1	2	2			1	2	1	1	1		0	0	56.15332		4.321928	2 [19.8,32.7)	0	874
315	7.18	0		1	64	22.4	2	35	1	0	0	0	2	2				2		9		4		1	0	64.03285	1	2.843984	1 [2.6,19.8)	0	26
316	21.11	1		2	51.9	17.2	0	0	0	0	0	0	1	2	2			2	2	1		4		1	0	51.88775	1	4.399855	2 [19.8,32.7)	0	36
317	38.27	1		1	74.5	22.3	14.8	50	2	54	3.4	1	1	1	2	1	2	1	2	1	2	1	29	0	0	74.48871		5.258142	3 [32.7,49.4)	0	544
318	48.3	1		1	59.7	31.6	6.6	41	2	39	11.4	2	2	2				2		3		1		0	0	59.72348		5.593951	3 [32.7,49.4)	0	1751
319	34.2	1		1	72.1	27.8	24	25	1	0	0	0	1	2	2	2	2	1	2	1	2	1	51	1	0	72.06023	7	5.095924	3 [32.7,49.4)	0	175
320	34.62	1		1	47.4	25.2	0	0	0	29	17.9	2	1	2	2			2	2	1	2	1		0	0	47.37851		5.113534	3 [32.7,49.4)	0	1074
321	12.15	1		2	54	36	0	0	0	0	0	0	2	2				1		3		3		0	0	53.92745		3.602884	1 [2.6,19.8)	0	2164
322	25.37		1	1	62.6	27.7	0	0	0	0	0	0	1	2	2	2	2	1	2	1	3	4	90	0	1	62.63655		4.665051	2 [19.8,32.7)	1	695	60
323	81.66	0		2	64.4	27.6	0	0	0	39	7.1	2	1	1	2			1	2	1	2	1		1	0	64.43258	2	6.351558	4 [49.4,467.5]	0	371
324	34.97	1		1	64.6	27.5	1	10	1	0	0	0	1	2	2			1	2	1	1	1		0	0	64.56947		5.128046	3 [32.7,49.4)	0	549
325	42.11	0		2	70.4	34.7	0	0	0	0	0	0	2	2				1		9		4		1	0	70.41752	3	5.396091	3 [32.7,49.4)	0	809
326	21.7	1		1	53.3	29	10	2	1	21	13.1	1	1	2	2			1	2	1	3	3		0	1	53.34976		4.439623	2 [19.8,32.7)	1	1436	204
327	74.3	1		1	64	30.1	0	0	0	47	32	2	1	2	2			2	2	1	1	1	38	0	0	64.02738		6.215291	4 [49.4,467.5]	0	1704
328	28.37	1		2	67.3	30.7	0	0	0	0	0	0	1	2	2	1	2	1	2	1	2	4	40	1	0	67.27995	7	4.826294	2 [19.8,32.7)	0	1225
329	46.53	1		2	49.5	36.1	0	0	0	0	0	0	2	2				2		1		1		0	0	49.39357		5.540089	3 [32.7,49.4)	0	1335
330	28.11	1		1	59.8	28.1	21.9	40	2	0	0	0	1	2	2	2	2	2		7	4		95	0	1	59.78371		4.813012	2 [19.8,32.7)	1	453
331	35.37	1		2	60.5	29.7	0	0	0	0	0	0	2	1	2			1	2	1	1	1	22	0	0	60.5065		5.144454	3 [32.7,49.4)	0	1220
332	32.5	1		1	59.8	24.9	20	34	1	23	68.7	1	2	2				2		1		1		0	0	59.78371		5.022368	2 [19.8,32.7)	0	1673
333	26.63	1		2	58	27.4	0	0	0	0	0	0	1	2	2	1	2	2	2	1	3	1	23	0	0	57.94387		4.734981	2 [19.8,32.7)	0	1495
334	24.33	1		1	61.1	29.1	17.5	43	2	41	28.1	2	2	2	2			2	2	1	2	2	80	0	0	61.0486		4.604664	2 [19.8,32.7)	0	495
335	43.22	1		2	49.3	33.1	0	0	0	0	0	0	2	2				2		3		1		0	0	50.25599		5.433627	3 [32.7,49.4)	0	1527
336	39.02	1		2	61.2	21.5	10	38	2	0	0	0	2	1				1		1		1		0	0	61.10062		5.286142	3 [32.7,49.4)	0	1917
337	74.8	0		1	75	28.1	20	40	1	48	31.5	1	1	2	2	2	2	2	2	1	2	4	60	1		75.02259	1	6.224967	4 [49.4,467.5]	1	510
338	75.5	1		1	69.4	23.9	12.5	18	1	34	25	2	1	2	2	2	2	1	2	1	2	1	30	0	0	69.39083		6.238405	4 [49.4,467.5]	0	910
339	14.21	1		2	75.2		0	0	0	0	0	0	3	2	2			1	2	1	2	1	30	0	0	75.24983		3.828835	1 [2.6,19.8)	0	216
340	54.95	1		2	36.7	21.6	0	0	0	0	0	0	1	2	2			2	2	1	2	4	120	0	0	36.63792		5.780047	4 [49.4,467.5]	1	1508
341	33.92	1		2	65.1	22.1	2	5	1	46	2.9	2	2	2				1		1	2	1	35	1	1	65.05681	1	5.084064	3 [32.7,49.4)	1	1074	883
342	23.85	1		2	65.3	32.8	0	0	0	0	0	0	2	2				1		1		3		1	0	65.27858	5	4.575917	2 [19.8,32.7)	0	973
343	25.64		1	1	46.2	32.7	40	22	1	0	0	0	3	1	1			2	2	1	3	4	200	0	9	46.21218		4.680325	2 [19.8,32.7)	0	432
344	33.28		1	1	62.1	29.4	0	0	0	45	2.9	2	2	2				2		1		4		0	1	61.94114		5.056583	3 [32.7,49.4)	0	1723	26
345	17.06	0		1	54.6	23.9	20	36	2	35	10.6	2	2	2				2		3		4		1	0	54.61465	1	4.092546	1 [2.6,19.8)	1	912
346	22.62	1		1	64	28.4	0	0	0	0	0	0	2	2				2		1	2	2	120	1	1	64.03011	1	4.499527	2 [19.8,32.7)	0	823	823
347	19.87	1		2	69.4	38.2	0	0	0	0	0	0	1	2	2			1	2	1	2	1		0	0	69.41273		4.31252	2 [19.8,32.7)	0	1320
348	10.46	0		1	64	25.8	0	0	0	44	44.6	2	1	2	2			1	2	9		4		1	1	63.96167	1	3.386811	1 [2.6,19.8)	1	272	1
349	66.68	1		1	68	26.9	20	8	1	37	11.4	2	2	2	1			2	2	2	2	1	29	0	0	67.8549		6.059182	4 [49.4,467.5]	1	408
350	58.33	1		2	77.5	29.8	0	0	0	0	0	0	1	1	2	2	2	1	2	1	2	1	35	0	0	77.40452		5.866166	4 [49.4,467.5]	0	1663
351	17.92	1		2	56.2	30.9	20	31	2	0	0	0	2	2				1		1	2	2	60	1	1	56.04107	1	4.163499	1 [2.6,19.8)	1	1057	595
352	467.55	1		1	67.2	29.4	14	49	2	47	11.1	2	1	1	2			1	2	1	1	1		0	0	67.22519		8.868977	4 [49.4,467.5]	0	618
353	23.04	0		2	55.9	26.9	10	29	1	30	14.3	2	2	2				1		3	2	2	210	1	0	55.88501	1	4.526069	2 [19.8,32.7)	1	217
354	139.81	1		1	50.9	28	0	0	0	0	0	0	2	2	2			2	2	1	2	1	50	0	0	50.79261		7.127324	4 [49.4,467.5]	0	519
355	63.26	1		1	48.1	34.7	0	0	0	28	14.8	1	1	2	2			1	2	1	2	1	25	0	0	48.09856		5.983222	4 [49.4,467.5]	0	1677
356	24.2	1		2	66.1	27.1	10	25	1	0	0	0	1	2	2			2	2	1	3	1		1	0	66.14374	2	4.596935	2 [19.8,32.7)	1	234
357	31.81	1		1	64	37.9	40	43	1	9	4.3	1	2	2				2		1		1		0	0	63.95346		4.991408	2 [19.8,32.7)	0	2091
358	94.27	1		1	53.9	23	0	0	0	0	0	0	2	2	2			2	2	2	2	1	18	0	0	53.87817		6.558727	4 [49.4,467.5]	0	365
359	33.68	1		1	49.2	32.6	10	2	1	0	0	0	1	2	2			1	2	2	3	3		0	0	49.21834		5.07382	3 [32.7,49.4)	0	768
360	12.84	0		2	76.1	24	0	0	0	0	0	0	2	2				1		1	4	4	160	1	1	76.08761	1	3.682573	1 [2.6,19.8)	1	495	339
361	26.78	1		1	49.1	26.8	20	20	1	0	0	0	1	2	2			1	2	1	1	1		0	0	49.07871		4.743084	2 [19.8,32.7)	0	1580
362	27.75	1		1	75.6	23.7	0	0	0	0	0	0	2	2	2			2	2	9		3		0	0	75.62492		4.794416	2 [19.8,32.7)	0	427
363	74.3	1		1	57.1	24.7			2	32	3.6	2	1	2	2	2	2	2	2	1	2	1	37	1	0	57.08145	2	6.215291	4 [49.4,467.5]	1	1206
364	54.19		1	1	66.3	26.7	0	0	0	0	0	0	1	2	2			2	2	1	4	4	95	0		66.25873		5.759955	4 [49.4,467.5]	1	1838
365	36.41	1		1	59.9	36.7	0	0	0	44	15.2	2	1	2	2			2	2	2	2	1		0	0	59.88227		5.186263	3 [32.7,49.4)	0	1048
366	50.9		1	2	65.3	40.1	14.7	49	2	0	0	0	1	2	2			1	2	1	2	4	60	0	0	65.26762		5.669594	4 [49.4,467.5]	0	227
367	86.27		1	2	77.3	20	0	0	0	0	0	0	2	2				2		1		4		0	0	77.25394		6.430787	4 [49.4,467.5]	0	2255
368	55.15	1		1	64.3	27.3	10	5	1	44	20.5	2	1	2	2			1	2	1	2	1		1	0	64.282	2	5.785289	4 [49.4,467.5]	1	633
369	33.04		1	2	63.3	34.8	0	0	0	0	0	0	2	2	1				2	1		4		0	0	63.26078		5.046142	3 [32.7,49.4)	0	1373
370	55.76	1		1	64.2	25.8	10.9	34	2	44	30.2	2	1	2	2			1	2	2	1	1		0	0	64.23546		5.801158	4 [49.4,467.5]	0	1295
371	6.85	1		1	65	20.8	14.9	37	2	0	0	0	1	2	2			2	2	1	3	4		1	1	64.9692	1	2.776104	1 [2.6,19.8)	1	584	101
372	29	0		2	70.3	28.4	0	0	0	0	0	0	1	1	2	2	2	1	2	1	3	2	150	1	0	70.29158	1	4.857981	2 [19.8,32.7)	0	224
373	11.98	1		1	53.2	20.2	14.1	37	2	32	60.9	2	1	2	2	2	2	2	2	1	3	4	150	1	1	53.15811	1	3.582556	1 [2.6,19.8)	1	1007	40
374	12.52		1	1	50.1	27.5	20	32	2	30	28.6	2	2	2				2		1		4		0	0	50.12457		3.646163	1 [2.6,19.8)	0	2211
375	17.76	0		1	73.5	30.7	0	0	0	0	0	0	2	1				1		1		1		1	0	73.4976	7	4.15056	1 [2.6,19.8)	0	68
376	18.77	1		2	47.9	19.9	8	29	2	0	0	0	1	2	2	2	2	1	2	1	1	1	35	0	0	47.88227		4.230357	1 [2.6,19.8)	0	769
377	17.89	1		1	68	28.7	10	40	1	46	28.6	2	2	1				2		1		1		0	0	68.03559		4.161081	1 [2.6,19.8)	1	2150
378	34.71	1		2	59.4	35	0	0	0	0	0	0	2	2	2			1	2	1	2	3	110	0	0	59.33744		5.11728	3 [32.7,49.4)	0	422
379	127.75	1		1	62.8	28.4	10	17	1	45	69.9	1	1	2	2	1	2	2	2	1	2	1		0	0	62.79261		6.99718	4 [49.4,467.5]	0	1110
380	30.33	1		1	36.9	25	0	0	0	0	0	0	2	2				1		1		1		0	0	36.8679		4.922674	2 [19.8,32.7)	0	1932
381	16.02	1		1	68.1	26.2	37	50	1	0	0	0	1	2	2	2	2	1	2	1	2	1	48	0	0	68.09583		4.001802	1 [2.6,19.8)	0	280
382	45.09	1		2	42.4	32	15	24	2	0	0	0	1	1	2			2	2	3	2	2		0	0	42.39014		5.494736	3 [32.7,49.4)	0	669
383	7.29	1		2	58.7	26.6	0	0	0	0	0	0	1	1				1		1	3	4		1	1	58.66667	1	2.865919	1 [2.6,19.8)	1	391	15
384	51.62	1		1	53.6	23.1	20	23	2	0	0	0	2	2	2			2	2	1	2	3	13	1	1	53.56331	1	5.689858	4 [49.4,467.5]	1	992	503
385	35.12	1		1	77.4	25	15	35	1	62	13.2	2	1	2	2			1	2	1	2	1		1	0	77.43189	6	5.134221	3 [32.7,49.4)	0	1184
386	9.64	1		2	82.4	29.3	0	0	0	0	0	0	1	1	2	2	2	1		2		2	120	0	0	82.38467		3.269033	1 [2.6,19.8)	0	732
387	13.47	0		1	48.4	25.2	25	10	1	29	130.8	1	2	2				1		1		4		1	0	48.29021	1	3.751678	1 [2.6,19.8)	0	138
388	10.7	1		2	77.4	25.6	0	0	0	0	0	0	1	2	2			1	2	1	3	2		0	0	77.36071		3.419539	1 [2.6,19.8)	0	1252
389	26.8	1		2	45.8	25.4	10	20	2	0	0	0	2	2	2			2	2	1	3	4	80	1	0	45.83436	1	4.744161	2 [19.8,32.7)	0	182
390	6.5	1		2	46	26.5	0	0	0	0	0	0	1	2	2			2	2	9		4		1	1	46.0178	1	2.70044	1 [2.6,19.8)	0	50	15
391	143.45	1		1	47.3	24.9	0	0	0	0	0	0	1	2	2			2	2	1	1	3	25	0	0	47.22792		7.164404	4 [49.4,467.5]	0	1338
392	32.63	1		1	64.5	28.3	0	0	0	46	16.7	2	1	2	2			1	2	1	2	1		0	0	64.54483		5.028127	2 [19.8,32.7)	0	516
393	22.23	1		1	84.1	24.1	0	0	0	0	0	0	1	2	2			1	2	1	1	1		0	0	84.1451		4.474436	2 [19.8,32.7)	0	486
394	35.73	1		1	68.8	27.8	20	18	1	52	27.7	2	1	2	2			1	2	2	2	1		0	0	68.75838		5.159064	3 [32.7,49.4)	0	1002
395	10.83	1		2	68	22.7	0	0	0	0	0	0	1	2	2	2	2	1	2	1	3	4	225	1	1	68.03011	1	3.436961	1 [2.6,19.8)	1	150	150
396	49.03	1		2	47.1	37.3	0	0	0	0	0	0	2	2				2		1		3		0	0	47.08282		5.615593	3 [32.7,49.4)	0	1239
397	40.15	1		1	76.5	26.9	0	0	0	42	32.6	1	1	2	2			1	2	1	1	1		0	0	76.54209		5.327328	3 [32.7,49.4)	0	712
398	9.35	0		2	75.2	20	0	0	0	0	0	0	3	2	2			1	2	1	4	3	60	1	0	75.19781		3.224967	1 [2.6,19.8)	0	433
399	30.04		1	2	57.3	32	0	0	0	0	0	0	2	2				1		1		4		0	0	57.31417		4.908813	2 [19.8,32.7)	0	2128
400	38.8	1		1	53.2	31.1	20	31	1	0	0	0	1	2	2			2	2	1	1	1	55	0	0	53.15263		5.277985	3 [32.7,49.4)	0	1749
401	27.81	1		1	68.4	29.3	7.1	25	2	38	5.1	2	2	2				2		1		2		0	0	68.24093		4.797532	2 [19.8,32.7)	0	1400
402	47.12	1		1	56.7	32.4	23.2	38	2	14	3.9	1	2	2				2		1		3		0	1	56.65161		5.558268	3 [32.7,49.4)	1	1182
403	19.27		1	2	79.4	24.4	0	0	0	0	0	0	1	1	2			1	2	1	2	4		0	0	79.35934		4.268285	1 [2.6,19.8)	0	755
404	24.1	1		2	48.1	31.3	2	6	2	18	3.4	2	3	2	2			2	2	1	2	1	25	0	0	48.10678		4.590961	2 [19.8,32.7)	0	1036
405	25.33	1		2	26.7	17.7	20	7	2	0	0	0	2	2				2		1		4		1	0	26.67488	1	4.662775	2 [19.8,32.7)	0	173
406	48.67	1		2	54.1	25.6	9.2	21	1	36	6.4	2	2	2				2		1		1		0	0	54.09719		5.604961	3 [32.7,49.4)	0	1724
407	35.16	1		1	49.2	22.6	20	31	2	27	28.6	2	2	2				2		1		3		1	0	49.23477	7	5.135863	3 [32.7,49.4)	0	1568
408	91.95	1		1	66.4	29.6	0	0	0	41	25	2	1	2	2			1	2	1	2	1		0	0	66.40657		6.522778	4 [49.4,467.5]	0	1515
409	35.68	1		2	50.9	32.8	0	0	0	0	0	0	2	2				1		1		3		0	0	50.81725		5.157044	3 [32.7,49.4)	0	1747
410	23.53	1		1	61.1	28.4	20	10	1	0	0	0	1	2	2			1	2	1		1		0	0	61.08966		4.556429	2 [19.8,32.7)	0	448
411	46.24	1		1	61.2	23.2	0	0	0	0	0	0	2	2				2		1		1		0	0	61.20739		5.53107	3 [32.7,49.4)	0	2079
412	75.28	1		1	70.3	29	13.6	22	1	0	0	0	2	2	2			1	2	3		1	30	0	0	70.17385		6.234195	4 [49.4,467.5]	0	802
413	24.88	0		1	63.7	27	0	0	0	0	0	0	2	2	2			1	2	1	2	3	75	1	0	63.64682	5	4.636915	2 [19.8,32.7)	1	33
414	13.32	1		1	68.3	26.6	0	0	0	52	15.8	2	1	2	2			2	2	1	4	3		0	0	68.32581		3.735522	1 [2.6,19.8)	0	1279
415	57.46	1		1	35.2	27.8	10	15	2	0	0	0	2	2				2		1		1		0	0	35.17317		5.844486	4 [49.4,467.5]	0	1871
416	215.85	1		1	80.5	27.8	27.7	32	1	62	12.9	2	1	1	2			1	2	1	2	1		0	0	80.47913		7.753885	4 [49.4,467.5]	0	1146
417	27.14	1		2	60.6	41.5	0	0	0	0	0	0	2	1	2			1	2	1	2	1	30	0	0	60.55578		4.762349	2 [19.8,32.7)	0	1542
418	14.51	1		2	51.5	32.4	18.8	25	2	0	0	0	1	2	2			2	2	1	4	4		1		51.50993	1	3.858976	1 [2.6,19.8)	1	467
419	14.18	1		1	76.9	33.6	0	0	0	0	0	0	2	2	2			1	2	1	3	3	100	0	1	76.84326		3.825786	1 [2.6,19.8)	1	365	339
420	29.3	1		1	59.1	24.9	10	40	2	0	0	0	2	2				1		1		3		0	0	59.12663		4.872828	2 [19.8,32.7)	1	2007
421	14	1		2	83	22.5	3	58	1	0	0	0	1	1	2	2	2	1	2	1	2	1	23	1	0	82.95962	7	3.807355	1 [2.6,19.8)	0	34
422	65.01	1		2	66.6	27.4	0	0	0	0	0	0	2	2				1		1		3		0	0	66.57632		6.02259	4 [49.4,467.5]	0	2004
423	9.74	1		2	60	33.1	0	0	0	0	0	0	3	2	2			1	2	1	3	3	65	0	0	60.01369		3.283922	1 [2.6,19.8)	0	945
424	25.53	1		1	61	30.8	20.9	22	1	43	12.9	2	1	2	2			2	2	1	2	1		0	0	61.03765		4.674122	2 [19.8,32.7)	0	1406
425	59.47	1		2	46.8	31.6	20	23	1	28	21.4	1	1	2	1	1	2	2	2	1	2	1		0	0	46.78987		5.89409	4 [49.4,467.5]	0	1110
426	40	1		1	54.8	25.1	20	10	1	36	44.3	1	3	2	2			2	2	1	3	1	70	0	0	54.82272		5.321928	3 [32.7,49.4)	0	987
427	27.62	1		1	53.9	26.3	0	0	0	0	0	0	2	2	2			1	2	1	4	3	160	0	0	53.83984		4.787642	2 [19.8,32.7)	1	538
428	84.96	1		1	67.2	25.6	0	0	0	0	0	0	1	2	2			1	2	1	1	1		0	0	67.16222		6.408712	4 [49.4,467.5]	0	105
429	50.63	1		2	60.8	29.6	0	0	0	0	0	0	2	1	2			1	2	1	2	1	45	0	0	60.72279		5.661921	4 [49.4,467.5]	0	1127
430	54.37	1		1	32.1	41.1	15	16	2	0	0	0	1	2	2			2	2	1	1	1	40	0	0	32.12046		5.764739	4 [49.4,467.5]	0	756
431	28.64	1		1	47.7	32.8	13.4	31	2	27	7.1	2	1	1	2	2	2	1	2	1	1	1	22	0	0	47.70157		4.83996	2 [19.8,32.7)	0	1260
432	15.5	0		1	57	34.7	0	0	0	35	2.9	2	2	2				2		9		4		1	0	57.013	1	3.954196	1 [2.6,19.8)	1	729
433	111.89	1		1	48.2	33.6		26	2	30	35.7	2	1	2	2	2	2	1	2	1	2	3	110	0	0	48.22998		6.805937	4 [49.4,467.5]	0	952
434	12.69	1		1	55.8	32.1	20	39	2	23	6.9	1	1	2	2	2	2	1	2	1	3	3	140	1	1	55.79192	1	3.66562	1 [2.6,19.8)	1	838	292
435	61.94	1		2	72.2	31.6	0	0	0	0	0	0	2	2	2			1	2	1	2	1	65	0	0	72.06297		5.952799	4 [49.4,467.5]	0	533
436	12.44	1		1	62.1	27.7	0	0	0	31	65	1	3	2	2			1	2	3	2	1	40	0	0	62.10815		3.636914	1 [2.6,19.8)	0	716
437	65.23	1		1	51.3	26.8	10	10	2	11	6.4	2	2	2				2		1		1		0	0	51.28268		6.027464	4 [49.4,467.5]	0	2085
438	50.59	1		1	67.5	29.4	0	0	0	47	57.4	2	3	2	2			2	2	1	3	1	60	0	0	67.48254		5.66078	4 [49.4,467.5]	0	895
439	88.28	1		1	58.2	25.5	20	34	2	0	0	0	1	2	2	2	2	2	2	1	3	1	30	0	0	58.21218		6.464015	4 [49.4,467.5]	0	1311
440	15.08	1		2	60.6	19.9	16.9	40	2	0	0	0	3	2	2			2	2	1	3	2	100	0	1	60.58864		3.914565	1 [2.6,19.8)	1	578	331
441	5.53	1		2	69.9	23.7	0	0	0	0	0	0	2	2	2			2	2	1	2	3	170	1	0	69.89459	1	2.467279	1 [2.6,19.8)	0	225
442	56.1	1		1	57.9	41.2	0	0	0	0	0	0	2	2				2		1		1		0	0	57.91102		5.809929	4 [49.4,467.5]	0	2143
443	14.09	1		1	43.7	22.2	22.1	19	1	21	64.3	1	2	2				2		1		4		0	0	43.54278		3.8166	1 [2.6,19.8)	1	1603
444	47.99	1		2	65.5	33.7	0	0	0	0	0	0	2	2	2			1	2	1	2	1	70	0	0	65.50855		5.584662	3 [32.7,49.4)	0	431
445	24.42	1		2	57.4	34	0	0	0	32	5.1	1	2	2				1		1		1		0	0	57.30869		4.609991	2 [19.8,32.7)	0	1519
446	17.3	1		1	60.7	25.8	15.8	42	2	44	50.9	2	1	2	2			1	2	1	2	1		0	0	60.73648		4.1127	1 [2.6,19.8)	0	954
447	51.86	1		1	59.1	25.4	4.3	9	1	41	24.2	2	1	2	2			2	2	1	3	3		0	0	59.05544		5.69655	4 [49.4,467.5]	1	1345
448	29.45	1		1	55.1	22.5	15.2	24	1	30	24.8	1	1	2	2	2	2	2	2	2	2	3	40	1	1	55.10199	2	4.880196	2 [19.8,32.7)	1	586	240
449	14.27	1		1	58.2	27.5	20	37	2	37	12.1	1	2	2	2			2	2	1	2	3	95	1	1	58.22313	1	3.834913	1 [2.6,19.8)	1	1315	496
450	59.93	1		1	55.1	29.7	26.3	35	2	0	0	0	2	2				1		1		1		0	0	55.12115		5.905207	4 [49.4,467.5]	0	2134
451	57.04	1		1	54.3	26.5	14.3	36	2	0	0	0	1	2	2	2	2	2	2	2	3	1	30	0	0	54.27242		5.833902	4 [49.4,467.5]	0	427
452	142.74	1		2	53.8	38.6	0	0	0	0	0	0	2	2	2			1	2	1	2	2	100	0	0	53.7358		7.157246	4 [49.4,467.5]	0	680
453	15.91	1		1	56.6	31.2	19.3	29	1	31	21.1	1	2	2				1		1		3		1	1	56.56947	1	3.991862	1 [2.6,19.8)	0	508	237
454	48.72	1		1	80	24.6	0	0	0	60	16.7	2	1	2	2			1	2	8		1		0	0	80.01369		5.606442	3 [32.7,49.4)	0	894
455	23.37	1		1	86.8	21.6	5	42	1	65	20	1	3	2	2			2	2	3	2	1	50	0	0	86.81178		4.546586	2 [19.8,32.7)	0	919
456	39.86	1		1	26.9	27.2	10	5	2	0	0	0	2	2				2		1		3		0	1	26.89117		5.31687	3 [32.7,49.4)	0	853	90
457	18.54	1		2	70.9	30.1	4	22	1	7	7.1	2	1	2	2			1	2	5	4	3		1	1	70.85558	1	4.212569	1 [2.6,19.8)	1	339	56
458	23.07	1		1	61.7	29.3	0	0	0	0	0	0	2	2				1		2		1		0	0	61.66188		4.527946	2 [19.8,32.7)	0	1457
459	41.2	1		1	71	25.5	0	0	0	52	23.7	2	1	2	2			1	2	1	3	3		1	0	71.03902	2	5.364573	3 [32.7,49.4)	1	743
460	42.82	1		2	61.3	30.5	0	0	0	0	0	0	2	2	2			2	2	1	2	1	20	0	0	61.13895		5.420213	3 [32.7,49.4)	0	1274
461	18.96		1	1	65.1	28.4	15	17	1	47	32	2	1	2	2			2	2	1	2	4		0	0	65.11156		4.244887	1 [2.6,19.8)	1	851
462	13.62	1		1	47.1	22.9	8.9	10	1	17	10.7	2	1	1	2			2	2	1	3	4	100	1		47.11841	1	3.767655	1 [2.6,19.8)	1	252
463	21.39	1		1	74.6	23.9	18.2	55	2	56	69.7	2	1	2	2			1	2	1	1	1		0	1	74.59274		4.418865	2 [19.8,32.7)	0	1456	80
464	21.51	1		1	61	31.2	15	35	2	0	0	0	2	2	2			2	2	1	1	1	30	0	0	60.87064		4.426936	2 [19.8,32.7)	0	427
465	37.08	1		1	62	27.5	2	36	1	31	7.1	1	1	2	2			1	2	1	2	1		0	0	61.95756		5.212569	3 [32.7,49.4)	0	70
466	59.61	1		2	54.4	25.3	0	0	0	0	0	0	2	2	2			1	2	1		1		0	1	54.3436		5.897482	4 [49.4,467.5]	1	1310	974
467	40.75	1		1	67.4	30.1	10	32	2	0	0	0	1	2	2			1	2	1	3	1		0	0	67.39767		5.348728	3 [32.7,49.4)	0	720
468	7.82	1		2	72.8	22.7	0	0	0	0	0	0	2	2	2			2	2	5	4	3	150	0	0	72.7885		2.967169	1 [2.6,19.8)	1	402
469	40.94	1		2	65.7	26	3	24	1	0	0	0	1	2	2	1	2	1	2	1	1	1	36	0	9	65.67283		5.355439	3 [32.7,49.4)	0	1073
470	10.68		1	1	73.2	26	9.2	57	1	0	0	0	2	2	2			2	2	9		4		0	0	73.15537		3.41684	1 [2.6,19.8)	0	740
471	21.04		1	1	57.9	29.7	32.8	42	2	38	25	2	1	1	2			1	2	1	4	4		0	1	57.9384		4.395063	2 [19.8,32.7)	1	1478	417
472	57.39	1		1	62.7	33.1	5	30	1	41	18	2	1	1	2			1	2	8		1		0	0	62.69678		5.842728	4 [49.4,467.5]	0	58
473	12.15	0		1	58.7	29.5	0	0	0	37	9	2	2	2				2		1		4		1	0	58.69678	1	3.602884	1 [2.6,19.8)	1	1093
474	37.3	1		1	72.6	34.8	20	40	1	52	10.7	2	1	2	2			2	2	1	2	1		0	0	72.56673		5.221104	3 [32.7,49.4)	0	1567
475	28.88	1		1	81	24.2	0	0	0	60	11	2	3	2	2			2	2	1	2	1	50	0	0	81.00479		4.851999	2 [19.8,32.7)	0	677
476	25.18	1		1	62.6	36.9	0	0	0	0	0	0	2	2				1		1		1		0	0	62.58727		4.654206	2 [19.8,32.7)	0	1181
477	41.13	1		1	73.7	29.1	0	0	0	50	5.7	2	2	2				1		1		4		0	0	73.69199		5.362119	3 [32.7,49.4)	0	2392
478	10.06	1		2	70.5	18.7	0	0	0	0	0	0	1	2	2			2	2	1	3	4		0		70.49418		3.330559	1 [2.6,19.8)	1	1019
479	51.2		1	1	65.2	30	20	46	1	0	0	0	2	2	2			1	2	1	1	4	90	0	0	65.07323		5.678072	4 [49.4,467.5]	1	464
480	91.97	1		1	42.8	30.6	35	15	1	0	0	0	2	2	2			1	2	1	2	1	30	0	0	42.72964		6.523091	4 [49.4,467.5]	0	394
481	52.38	1		1	79.2	27.5	10	6	1	0	0	0	1	2	2	2	2	1	2	1	2	1	55	0	0	79.18138		5.710944	4 [49.4,467.5]	0	1275
482	52.82	0		1	81.3	19.5	0	0	0	0	0	0	1	1				2		1	2	3		1	0	81.25668	5	5.723012	4 [49.4,467.5]	0	12
483	37.35	1		2	71.2	32.8	0	0	0	0	0	0	2	2	2			2	2	1	2	3	30	1	0	71.2115	2	5.223036	3 [32.7,49.4)	0	1034
484	22.7	1		1	58	29.7	2	37	2	37	86.4	2	1	2	2	2	2	1	2	1	2	1	30	0	0	58.02327		4.504621	2 [19.8,32.7)	0	606
485	29.79	0		1	51	23.5	0	0	0	29	1.1	2	1	2	2			1	2	1	3	3		1	1	51.01985	1	4.896756	2 [19.8,32.7)	1	105	22
486	16.49	1		1	76.2	26.3	0	0	0	0	0	0	2	2				2		9		3		1	0	76.20808	1	4.043519	1 [2.6,19.8)	0	20
487	18.06	1		1	56.9	25.7	20	30	2	37	59	2	1	2	2			2	2	1	2	1		0	0	56.87611		4.174726	1 [2.6,19.8)	0	373
488	35.77	1		2	67.5	35.2	0	0	0	0	0	0	2	2				1		1		2		0	1	67.55647		5.160678	3 [32.7,49.4)	1	1729	1641
489	2.59	1		2	77.8	17.8	0	0	0	0	0	0	1	2	2			2	2	1	3	3		1	1	77.83162	1	1.372952	1 [2.6,19.8)	0	171	122
490	88.79	1		1	71.8	25	0	0	0	0	0	0	2	2	2			1	2	2	1	1	40	0	0	71.73991		6.472325	4 [49.4,467.5]	0	1220
491	15.33	0		1	38.3	28.4	10	20	1	0	0	0	2	2				2		1		4		1	0	38.33539	1	3.938286	1 [2.6,19.8)	0	113
492	12.52	1		1	58	27.8	0	0	0	0	0	0	2	2	2			2	2	1	3	4	145	1	0	58.0178	1	3.646163	1 [2.6,19.8)	0	340
493	21.58	1		1	50.6	25	0	0	0	0	0	0	1	2	2			2	2	1	3	3		0	0	50.59548		4.431623	2 [19.8,32.7)	0	430
494	159.76	1		1	66	25.2			1	44	26.4	2	1	2	2			1	2	1	2	1	65	0	0	66.00684		7.319762	4 [49.4,467.5]	0	1749
495	13.94		1	2	57.6	32.7	0	0	0	0	0	0	2	2	2			1	2	1	2	4	130	0	0	57.4757		3.801159	1 [2.6,19.8)	1	359
496	30.34	1		1	61	29.9	7	21	1	0	0	0	1	2	2	2	2	2	2	1	2	1	54	0	0	60.9911		4.923149	2 [19.8,32.7)	0	384
497	21.36		1	2	74.1	37.9	0	0	0	0	0	0	2	2	2			1	2	1	3	4	170	0	0	74.04243		4.41684	2 [19.8,32.7)	0	437
498	48.02	1		1	38	28.7	0	0	0	0	0	0	1	2	2	2	2	2		1	1	1	30	0	0	38.05886		5.585564	3 [32.7,49.4)	0	791
499	54.19	1		2	70.5	25.6	0	0	0	0	0	0	2	2				1		3		1		0	0	70.54346		5.759955	4 [49.4,467.5]	0	1520
500	13.35	1		1	58.6	34.1	20.5	33	1	37	26.3	1	1	1	1			1	2	1	1	1		0	0	58.57632		3.738768	1 [2.6,19.8)	0	780
501	43.03	1		2	75.8	24	0	0	0	0	0	0	1	1	2			1	2	1	1	1	40	0	0	75.75907		5.427271	3 [32.7,49.4)	0	1457
502	14.99	1		2	60	33.3	2	39	2	0	0	0	2	2				2		1	2	2	80	0	1	59.95346		3.905928	1 [2.6,19.8)	1	1089	296
503	32.61	1		2	54.8	27.5	10	20	2	0	0	0	1	1	2			2	2	1	1	1		0	0	54.78987		5.027243	2 [19.8,32.7)	0	1103
504	11.04	1		2	58.4	24.2	0	0	0	0	0	0	2	2	2			2	2	9		4		1	0	58.35455	1	3.464668	1 [2.6,19.8)	0	38
505	45.79	1		2	68	23.7	0	0	0	0	0	0	2	2				1		1		1		1	1	67.98083	1	5.516961	3 [32.7,49.4)	0	794	669
506	52.07	1		1	63	25.9	39.1	45	1	40	35.1	2	2	2	1			1	2	1	2	1	20	0	0	63.01711		5.702381	4 [49.4,467.5]	0	1284
507	18.51	1		1	42.2	24.2	0	0	0	0	0	0	2	2				2		1		2		0	1	42.16564		4.210233	1 [2.6,19.8)	1	1112	67
508	50.53	1		1	51.4	34.7	25.5	32	2	0	0	0	2	2	2			2	2	1	2	3	110	0	0	51.31828		5.659068	4 [49.4,467.5]	0	558
509	16.61	1		1	57.3	31.8	20.6	18	1	27	14.1	1	1	1	2	2	2	2	2	1	2	1	52	0	0	57.23203		4.05398	1 [2.6,19.8)	0	1436
510	43.98	1		2	64.8	39.8	0	0	0	0	0	0	2	2	2			1	2	1	2	1	25	0	0	64.83778		5.458776	3 [32.7,49.4)	0	332
511	11.55	0		2	75.6	28.6	0	0	0	0	0	0	1	2	2			2	2	1	3	3		1	1	75.58385	1	3.529821	1 [2.6,19.8)	1	599	331
512	60	1		2	61.4	21.7	0	0	0	0	0	0	2	2				1		1		1		1	1	61.37166	1	5.90689	4 [49.4,467.5]	0	2121	2031
513	27.16	1		1	67.1	29.1	0	0	0	49	35.8	2	1	2	2			1	2	2	2	1		0	0	67.11842		4.763412	2 [19.8,32.7)	0	1459
514	17.21	1		1	78.9	25.5	0	0	0	59	7.1	2	1	2	2			1	2	1	3	1		0	0	78.86653		4.105175	1 [2.6,19.8)	0	1382
515	74.45	1		1	73.7	24.5	6.5	4	1	52	27	2	1	2	2	2	2	1	2	1	2	1	33	0	0	73.74127		6.2182	4 [49.4,467.5]	0	779
516	57.48	1		2	49.6	27.8	0	0	0	0	0	0	1	2	2			2	2	1	2	3		0	0	49.59343		5.844988	4 [49.4,467.5]	0	498
517	17.29	1		2	67.3	32.9	0	0	0	0	0	0	1	2	2			1	2	1	2	3		0	0	67.27995		4.111866	1 [2.6,19.8)	0	1409
518	22.6	0		2	61.4	30.9	14.5	44	2	0	0	0	2	2				2		3		3		1	1	61.33607	1	4.498251	2 [19.8,32.7)	1	1313	915
519	19.23	1		1	69.7	32.9	0	0	0	0	0	0	3	2	2			1	2	1	3	2	70	0	1	69.73032		4.265287	1 [2.6,19.8)	1	859	246
520	49.21	1		2	57.8	28.6	5	18	1	0	0	0	1	1	9			1	9	1	4	4		1	1	57.77687	1	5.62088	3 [32.7,49.4)	1	400	25
521	11.94	0		1	72.2	24.9	0	0	0	40	47.1	1	2	2	2			1	2	1	2	3		1	0	72.18343	1	3.577731	1 [2.6,19.8)	0	535
522	20.17	1		1	74	25.8	0	0	0	0	0	0	2	2				2		1		3		1	0	73.95483	5	4.334139	2 [19.8,32.7)	0	2007
523	36.56	1		2	65.3	32.3	0	0	0	0	0	0	1	2	2			1	2	1	2	2		0	0	65.26215		5.192194	3 [32.7,49.4)	0	1239
524	34.62	1		1	66.2	31	8	3	1	48	8.2	2	1	2	9			1	9	1	2	4	120	1	1	66.19849	1	5.113534	3 [32.7,49.4)	0	64	1
525	32.19	1		1	63.9	24.1	23.8	37	1	43	41.6	2	1	2	2	2	2	1	2	1	3	2	75	0	0	63.9206		5.008541	2 [19.8,32.7)	0	879
526	24.11	1		1	48.7	25	15.5	37	2	26	174.3	1	2	2	2			2	2	9		3	90	1	1	48.70363	1	4.59156	2 [19.8,32.7)	0	439	244
527	75.04	1		1	57.5	23.7	10	42	2	40	11.3	2	1	1	2			2	2	1	2	1		0	1	57.4319		6.229588	4 [49.4,467.5]	1	1230	1159
528	27.23	1		2	68.4	30.5	0	0	0	0	0	0	1	2	1			2		1	2	2		0	0	68.4271		4.767125	2 [19.8,32.7)	0	1021
529	25.11	1		2	81.1	22	0	0	0	0	0	0	1	2	2			1	2	1	2	1		0	0	81.13347		4.65019	2 [19.8,32.7)	0	850
530	23.07	1		1	64.9	23.3	10	41	2	39	15.7	2	2	2	2			2	2	2	1	2	80	0	0	64.84052		4.527946	2 [19.8,32.7)	0	490
531	61.4	1		1	56.2	23.5	0	0	0	0	0	0	2	2				2		9		4		1	0	56.17522	1	5.940167	4 [49.4,467.5]	1	467
532	17.3	0		1	51	29.7	20	41	2	35	37.2	2	1	2	2			1	2	1	4	4		1	1	51.03901	1	4.1127	1 [2.6,19.8)	0	824	183
533	22.91	0		1	64.7	26.6	0	0	0	46	38.1	2	1	1	2			1	2	1	1	1		1	0	64.6653	4	4.517906	2 [19.8,32.7)	0	1336
534	14.34	1		1	65.6	26.1	40	9	1	24	28.5	1	1	2	2			2	2	1	4	4		0	1	65.58795		3.841973	1 [2.6,19.8)	1	1597	1176
535	50.81	1		1	65.2	27.7	20	39	2	0	0	0	2	2	2			1	2	2	2	1	60	0	0	65.17454		5.667041	4 [49.4,467.5]	0	1213
536	20.88	1		1	65.1	27.4	14.1	44	2	44	37.4	2	1	2	2			1	2	1	2	1		0	0	65.13073		4.38405	2 [19.8,32.7)	0	903
537	11.08	1		1	44.3	21.2	0	0	0	0	0	0	1	2	2			2	2	1	3	2		0	1	44.25736		3.469886	1 [2.6,19.8)	1	1642	73
538	20.53	1		1	47.7	23.2	10	22	2	0	0	0	1	2	2	2	2	2	2	2	2	3	60	0	0	47.6961		4.359662	2 [19.8,32.7)	0	952
539	9.12	0		1	65.7	29.3	14.1	42	2	42	33.3	2	1	2	2			2	2	2	3	3		1	1	65.67009	1	3.189034	1 [2.6,19.8)	1	316	71
540	99.67	1		1	60.8	31.7	0	0	0	0	0	0	2	2				2		1		1		0	0	60.80493		6.639087	4 [49.4,467.5]	0	1546
541	76.57	1		2	60.8	30.1	0	0	0	0	0	0	1	2	2			1	2	1	1	3	118	0	1	60.80767		6.258708	4 [49.4,467.5]	1	1745	1152
542	59.41	1		1	61.5	36	10	44	2	38	11.4	2	2	2	2			2	2	1	2	1	60	0	0	61.4757		5.892634	4 [49.4,467.5]	0	297
543	32.95	1		1	63.8	24.7	0	0	0	10	8.6	2	1	2	2	2	2	1	2	8		1	42	0	0	63.80288		5.042207	3 [32.7,49.4)	0	1267
544	21.42	1		2	62.7	41.6	0	0	0	0	0	0	2	2				1		1		1		0	0	62.69952		4.420887	2 [19.8,32.7)	0	1778
545	22.93	1		1	49.7	25.6	20	29	2	0	0	0	2	2	2			2	2	1	1	1	25	0	0	49.70021		4.519165	2 [19.8,32.7)	0	516
546	13.12	1		2	70.5	31.1	0	0	0	0	0	0	3	1	2			2	2	1	2	3	35	0	0	70.47775		3.713696	1 [2.6,19.8)	0	1162
547	28.19	1		1	63.2	21.3	10	46	2	0	0	0	2	2	2			2	2	2	1	1	130	0	0	63.14305		4.817111	2 [19.8,32.7)	0	1320
548	38.42	0		1	63.8	23.7	19.5	41	2	0	0	0	2	2	2			2	2	1	3	4	140	1	0	63.81656	1	5.263785	3 [32.7,49.4)	0	180
549	24.47	1		1	62	28.4	13.9	19	1	41	14.6	2	3	2	2			2	2	1	2	1	30	0	1	61.99316		4.612942	2 [19.8,32.7)	1	748	503
550	13.47	0		1	56.1	26.5	0	0	0	0	0	0	2	2				1		7		4		1	0	56.0794	1	3.751678	1 [2.6,19.8)	0	135
551	42.08	1		2	81.1	32.7	0	0	0	0	0	0	1	2	2			2	2	1	2	1		0	0	81.06229		5.395063	3 [32.7,49.4)	0	994
552	45.78	1		1	57.3	34.6	0	0	0	0	0	0	2	1	2			2	2	2		1		0	0	57.27584		5.516645	3 [32.7,49.4)	0	817
553	43.39	1		2	74.7	31.1	0	0	0	0	0	0	2	2	2			1	2	1	2	1	45	0	0	74.66393		5.439291	3 [32.7,49.4)	0	329
554	49.54	1		2	42.8	28	0	0	0	0	0	0	1	2	2			2	2	1	2	1		0	0	42.78439		5.630522	4 [49.4,467.5]	0	781
555	15.77	1		1	70.3	24.4	12.4	50	2	0	0	0	1	1	2	2	2	1	2	1	2	1	46	0	0	70.30254		3.979111	1 [2.6,19.8)	0	1120
556	94.2	1		2	63.6	39.8	0	0	0	0	0	0	2	2	2			1	2	1	1	1	40	1	0	63.50993	7	6.557655	4 [49.4,467.5]	0	566
557	72.09	1		1	63.6	26.5	20	46	2	0	0	0	1	2	2			1	2	1	2	1		1	0	63.57837	2	6.171727	4 [49.4,467.5]	0	579
558	18.04	1		1	55.8	30.1	19.1	32	1	30	7.1	2	1	2	2	2	2	1	2	1	4	2	80	0	0	55.74264		4.173128	1 [2.6,19.8)	0	1221
559	40.72	1		1	63.2	31.8	28.5	40	2	0	0	0	1	2	2	2	2	2	2	1	2	1	40	0	0	63.18686		5.347666	3 [32.7,49.4)	0	455
560	27.29	1		1	56.8	32.3	12.6	37	2	0	0	0	1	2	2			1	2	1	2	1		0	0	56.75565		4.7703	2 [19.8,32.7)	0	206
561	71.26	1		1	34.3	32.7	0	0	0	0	0	0	2	2	2			1	2	2		1	20	0	0	34.27789		6.155021	4 [49.4,467.5]	0	449
562	58.71	1		2	66.9	32.5	0	0	0	0	0	0	2	1				1		1		3		0	0	66.8063		5.875535	4 [49.4,467.5]	0	1399
563	42.7	1		2	52.6	31.8	10	35	2	27	2.9	2	2	2				1		1		1		0	0	52.53936		5.416164	3 [32.7,49.4)	0	1871
564	55.32	1		1	42.6	26.3	10.5	30	2	28	23	2	1	2	2			1	2	1	1	1		0	0	42.60917		5.789729	4 [49.4,467.5]	0	1003
565	84.46	1		1	50.9	28.4	20	27	1	30	25.7	2	1	2	2			2	2	1	1	1		0	0	50.91307		6.400197	4 [49.4,467.5]	0	879
566	31.85	0		1	69.1	19.7	10	44	2	0	0	0	1	2	2			1	2	2	1	1		1	0	69.05681	5	4.993221	2 [19.8,32.7)	0	251
567	16.47	1		1	61.6	32.8	24	42	1	38	32.9	1	1	1	2			1	2	1	3	1		0	0	61.61533		4.041769	1 [2.6,19.8)	0	490
568	34.57	1		1	62.3	26.3	16.4	30	1	44	54.7	2	1	2	1			1	2	1	2	1		0	0	62.34634		5.111449	3 [32.7,49.4)	0	656
569	28.69	0		1	59.2	32.1	0	0	0	39	18.4	2	1	1	2			1	2	1	3	1		1	0	59.17865	1	4.842476	2 [19.8,32.7)	0	520
570	15.31	1		1	66.4	27	10	35	2	0	0	0	2	1				1		1		4		1	0	65.05134	1	3.936402	1 [2.6,19.8)	1	1668
571	9.56	0		2	77	22.8	5	20	1	0	0	0	1	1	2			2	2	1	2	4		1	1	77.04586	1	3.257011	1 [2.6,19.8)	0	573	296
572	10.74		1	1	58.4		8	29	1	37	39.1	2	3	2	2			1	2	1	2	4	35	0		58.41752		3.424922	1 [2.6,19.8)	1	1148
573	62.75	1		1	37.9	31.3	0	0	0	0	0	0	2	2	2			2	2	1	2	3	110	0	0	37.84805		5.971544	4 [49.4,467.5]	0	1204
574	30.67	1		1	65.8	24.8	0	0	0	0	0	0	1	2	2			1	2	1	2	3		0	0	65.7577		4.938756	2 [19.8,32.7)	0	727
575	46.27	1		1	59.5	27.8	0	0	0	0	0	0	1	2	2			2	2	2	2	1		0	0	59.54004		5.532005	3 [32.7,49.4)	0	1273
576	16.52	1		1	85.2	29.8	0	0	0	55	11.6	2	3	1	2			2	2	1	2	1	60	1	0	85.15811	6	4.046142	1 [2.6,19.8)	0	94
577	40.62	1		2	72.4	22.7	0	0	0	0	0	0	2	2				1		1		1		0	0	72.33675		5.344118	3 [32.7,49.4)	0	1622
578	37.88	1		1	70.1	30	5	5	1	14	125	2	3	2	2			1	2	1	3	3	40	0	1	70.141		5.243364	3 [32.7,49.4)	1	1529	473
579	35.23	1		1	55	39.5	0	0	0	0	0	0	2	2				2		1		4		0	0	55.0089		5.138732	3 [32.7,49.4)	1	2121
580	19.53		1	1	65.3	33.1	40	25	1	45	60	2	3	2	2			2	2	3	3	4		0	1	65.30869		4.28762	1 [2.6,19.8)	1	477	28
581	89.08	1		1	58.6	25.9	19.2	38	2	39	44.2	1	1	2				1		1	2	1	33	0	0	58.5681		6.47703	4 [49.4,467.5]	0	1501
582	15.75	1		1	61.7	24.9	20	30	1	0	0	0	2	2				1		1		4		1	1	61.47023	1	3.97728	1 [2.6,19.8)	0	227	5
583	14.63	1		1	60.3	36.9	7	18	1	0	0	0	2	1				2		2		4		1		60.29569	1	3.870858	1 [2.6,19.8)	0	64
584	15.74	0		1	75.4	21.7	0	0	0	55	10.8	2	1	2	2			2	2	1	3	4		1	1	75.44421	1	3.976364	1 [2.6,19.8)	1	133	122
585	18.81	1		1	64.7	32.1	20	20	1	48	71.7	2	1	2	2			2	2	1	3	3		1	1	64.72005	1	4.233428	1 [2.6,19.8)	0	153	63
586	22.75	0		2	75.5	29.8	0	0	0	0	0	0	2	1				1		1		4		1	0	75.50993	1	4.507795	2 [19.8,32.7)	0	101
587	13.25	0		1	57.4	24.5	0	0	0	37	5.7	2	2	2				1		9		4		1	0	57.3525	1	3.727921	1 [2.6,19.8)	0	86
588	15.91	1		1	53.4	24	25	36	2	34	51.7	2	3	2	2			2	2	1	3	1	70	0	9	53.37988		3.991862	1 [2.6,19.8)	1	148
589	21.36	0		1	57.9	22.9	0	0	0	0	0	0	2	2				2		1		3		1	0	57.9165	1	4.41684	2 [19.8,32.7)	0	120
590	13.91		1	1	48.1	20.5	10	28	2	0	0	0	2	2	2			2	2	1		4		0	0	48.11225		3.79805	1 [2.6,19.8)	0	1788
591	31.19	1		1	55.4	30	7	20	2	0	0	0	1	2	2			2	2	1	2	1	65	0	0	55.38398		4.963012	2 [19.8,32.7)	0	1119
592	23.96	1		1	63.5	22	18.1	48	2	25	15.7	1	2	2	2			2	2	1	3	4	185	1	0	63.48802	1	4.582556	2 [19.8,32.7)	0	160
593	53.63	1		2	64.1	30.9	0	0	0	46	2.2	2	1	2	9			1	9	1	2	1		0	0	64.09583		5.744968	4 [49.4,467.5]	0	1504
594	50.88	1		1	73.5	28	12	16	1	45	24.8	1	1	2	2	2	2	1		1	2	1	39	0	0	73.48392		5.669027	4 [49.4,467.5]	0	690
595	63.12	1		1	67	33.7	5	18	1	41	19.5	2	1	1	2			1	2	1	4	3		1	1	66.97604	1	5.980025	4 [49.4,467.5]	1	212	104
596	264.79	1		2	66.5	24.8	5	42	1	0	0	0	1	2	2	1	2	1	2	1	1	1	32	0	0	66.49145		8.048705	4 [49.4,467.5]	0	783
597	36.71	1		1	69.3	26.6	0	0	0	51	21	2	1	2	2			1	2	2	1	1		0	1	69.2731		5.198101	3 [32.7,49.4)	0	696	1204
598	31.15	1		1	53.2	39.3	10	35	2	35	5.7	2	2	2				2		1		4		1	1	53.19096	1	4.96116	2 [19.8,32.7)	1	373	172
599	37.09	1		2	56.7	30.5	0	0	0	40	33.4	2	1	2	2			1	2	2	2	1		0	0	56.72553		5.212958	3 [32.7,49.4)	0	1009
600	40.97		1	1	53.5	25.6	0	0	0	33	35.7	2	1	2	2			2	2	1	3	4		0	0	53.53046		5.356496	3 [32.7,49.4)	1	1476
601	47.56	1		1	56.2	39.9	0	0	0	0	0	0	2	2				2		1		1		0	0	56.21629		5.571677	3 [32.7,49.4)	0	2070
602	23.52	1		2	55.4	29	19.7	38	2	0	0	0	1	2	2	2	2	1	2	2	2	3	40	0	0	55.40315		4.555816	2 [19.8,32.7)	0	719
603	16.89	1		1	62.8	25.4	20	30	1	0	0	0	2	2	2			2	2	1	3	4	58	0	0	62.82546		4.078097	1 [2.6,19.8)	0	510
604	92.69	1		2	74.6	28.4	7.8	25	1	0	0	0	1	1	2	2	2	1	2	1	1	1	65	0	0	74.62833		6.534342	4 [49.4,467.5]	0	1323
605	53.92	1		1	63.9	33.6	0	0	0	0	0	0	1	2	2			1	2	1	4	4		1		63.9425	1	5.752748	4 [49.4,467.5]	1	126
606	14.09	0		1	47.7	27.7	20	25	1	0	0	0	2	2				2		1		4		1	1	47.70705	1	3.8166	1 [2.6,19.8)	0	596	586
607	18.02	0		1	58.3	32.8	20	7	1	0	0	0	2	2	2			2	2	1	2	3	120	1	1	58.13826	1	4.171527	1 [2.6,19.8)	1	294	99
608	36.94	1		2	71.2	28.6	15	51	2	0	0	0	1	1				1		1	1	1		0	0	71.15127		5.207112	3 [32.7,49.4)	0	577
609	46.16	1		1	78.7	18.6	0	0	0	0	0	0	1	2	2			2	2	1	2	1	30	1	0	78.67214	5	5.528571	3 [32.7,49.4)	0	964
610	48.02	1		1	49	32	8.5	33	2	0	0	0	1	2	2	2	2	2	2	1	2	1	50	0	0	49.03765		5.585564	3 [32.7,49.4)	0	671
611	29.28	1		1	52.2	23	16.9	28	2	25	21.4	2	1	2	2			2	2	1	2	3	110	0	0	52.2026		4.871844	2 [19.8,32.7)	0	1627
612	30.12	1		1	57.7	24.6	20	25	1	27	25	2	1	2	2	2	2	2	2	1	2	4	130	0	0	57.67283		4.91265	2 [19.8,32.7)	0	1524
613	26.09	1		2	74.2	29.1	0	0	0	0	0	0	2	2	2			1	2	1	2	1	3	0	0	74.12731		4.705425	2 [19.8,32.7)	0	539
614	16.74	1		1	76.6	25.6	10	44	1	46	8	2	3	2	2			2	2	3	3	1	40	0	0	76.61602		4.065228	1 [2.6,19.8)	0	741
615	44.98	1		1	62.1	31.1	17.6	41	2	41	35.2	2	2	2	9			1	9	1		1		0	0	62.02875		5.491212	3 [32.7,49.4)	0	939
616	40.28	1		1	64.8	25.8	20	24	1	44	33.5	2	1	2	2			1	2	1	2	1		0	0	64.82136		5.331992	3 [32.7,49.4)	0	1199
617	114.01	1		1	66.3	31.1	10	33	1	40	25.6	2	2	1	2			1	2	1	2	1	55	0	0	66.31622		6.833016	4 [49.4,467.5]	0	1342
618	39.05	1		2	58.6	31.6	0	0	0	0	0	0	2	2	2			1	2	1	2	1	35	0	0	58.4668		5.287251	3 [32.7,49.4)	0	1191
619	40.58	1		2	63.5	34	0	0	0	0	0	0	2	1	2			2	2	1	2	1	25	0	0	63.48802		5.342697	3 [32.7,49.4)	0	1226
620	27.67	1		1	51.8	24.9	17.7	26	1	0	0	0	2	2	2			1	2	1	1	1	23	0	0	51.81109		4.790251	2 [19.8,32.7)	0	359
621	20.36	1		2	53	25.9	0	0	0	0	0	0	3	2	2			2	2	3	2	1	70	0	0	53.01574		4.347666	2 [19.8,32.7)	0	1249
622	18.55		1	2	60	28.2	0	0	0	0	0	0	2	2	2			1	2	1	3	4	95	0	0	59.92608		4.213347	1 [2.6,19.8)	1	372
623	25.72	1		1	59.4	34.3	20	32	1	43	44.9	2	1	1	1			1	2	1	2	1		0	0	59.38398		4.684819	2 [19.8,32.7)	0	1494
624	27.31	1		2	61.4	32.3	0	0	0	0	0	0	2	2				1		1		1		0	0	61.35524		4.771358	2 [19.8,32.7)	0	1772
625	13.91	0		2	59.2	22.2	10	16	1	0	0	0	1	2	2	2	2	1	2	1	4	4	65	1	1	59.24162	1	3.79805	1 [2.6,19.8)	1	309	212
626	26.15	1		2	60.4	28	20	30	2	0	0	0	2	2	2			1	2	1	2	1	25	0	0	60.37508		4.708739	2 [19.8,32.7)	0	520
627	88.28	1		2	55.9	26.7	2	7	1	0	0	0	1	1	2			2	2	1	3	4		1	1	55.93429	1	6.464015	4 [49.4,467.5]	0	149	108
628	27.53	1		2	67.2	43.4	0	0	0	0	0	0	1	1	2			1	2	1	3	1	50	0	0	67.19234		4.782933	2 [19.8,32.7)	0	14
629	40.85	1		2	69.9	41.3	20	17	1	0	0	0	1	1	1			1	2	1	1	1		0	0	69.93566		5.352264	3 [32.7,49.4)	0	1271
630	23.97	1		2	51.4	58.5	0	0	0	0	0	0	2	2	9			1	9	1		2		0	0	51.38398		4.583158	2 [19.8,32.7)	0	1653
